# Supplementary material for: A PKB-SPEG signaling nexus links insulin resistance with diabetic cardiomyopathy by regulating calcium homeostasis
Source: Nat Commun. 2020 May 4;11:2186. doi: 10.1038/s41467-020-16116-9 (PMC7198626; doi:10.1038/s41467-020-16116-9)
Supplement: Supplementary file 4 — Supplementary Data 1 [file 41467_2020_16116_MOESM4_ESM.xls]

## Sheet: Sheet1
	Supplementary Table 1
	Band No.	condition	Protein Name	Mass	Score	Matches	protein description
	Band 1	basal	sp|Q62407|SPEG_MOUSE	356975	3565	201	Striated muscle-specific serine/threonine-protein kinase
			sp|Q6GYP7|RGPA1_MOUSE	231240	642	40	Ral GTPase-activating protein subunit alpha-1
			sp|E9Q557|DESP_MOUSE	335158	468	33	Desmoplakin
			sp|Q91Z83|MYH7_MOUSE	223539	407	26	Myosin-7
			sp|Q02566|MYH6_MOUSE	224225	407	24	Myosin-6
			sp|P48962|ADT1_MOUSE	33111	220	12	ADP/ATP translocase 1
			sp|P83741|WNK1_MOUSE	251805	218	17	Serine/threonine-protein kinase WNK1
			sp|O55143|AT2A2_MOUSE	116437	134	9	Sarcoplasmic/endoplasmic reticulum calcium ATPase 2
			sp|Q61941|NNTM_MOUSE	114449	119	8	NAD(P) transhydrogenase, mitochondrial
			sp|Q9JJV9|SCN5A_MOUSE	229710	105	5	Sodium channel protein type 5 subunit alpha
			sp|Q8BYJ6|TBCD4_MOUSE	148954	100	2	TBC1 domain family member 4
			sp|Q8VEM8|MPCP_MOUSE	40063	96	5	Phosphate carrier protein, mitochondrial
			sp|P10126|EF1A1_MOUSE	50424	89	4	Elongation factor 1-alpha 1
			sp|A2RTL5|RSRC2_MOUSE	43907	81	2	Arginine/serine-rich coiled-coil protein 2
	Band 2	basal	sp|Q62407|SPEG_MOUSE	356975	2993	173	Striated muscle-specific serine/threonine-protein kinase
			sp|Q6GYP7|RGPA1_MOUSE	231240	1852	100	Ral GTPase-activating protein subunit alpha-1
			sp|Q02566|MYH6_MOUSE	224225	1347	80	Myosin-6
			sp|Q91Z83|MYH7_MOUSE	223539	1166	61	Myosin-7
			sp|A3KGS3|RGPA2_MOUSE	212436	485	27	Ral GTPase-activating protein subunit alpha-2
			sp|P83741|WNK1_MOUSE	251805	308	20	Serine/threonine-protein kinase WNK1
			sp|O55143|AT2A2_MOUSE	116437	280	16	Sarcoplasmic/endoplasmic reticulum calcium ATPase 2
			sp|P48962|ADT1_MOUSE	33111	246	12	ADP/ATP translocase 1
			sp|Q9JJV9|SCN5A_MOUSE	229710	220	18	Sodium channel protein type 5 subunit alpha
			sp|Q8BYJ6|TBCD4_MOUSE	148954	110	4	TBC1 domain family member 4
			sp|Q61941|NNTM_MOUSE	114449	106	7	NAD(P) transhydrogenase, mitochondrial
			sp|Q8VEM8|MPCP_MOUSE	40063	100	6	Phosphate carrier protein, mitochondrial
			sp|Q8VHX6|FLNC_MOUSE	293560	66	9	Filamin-C
	Band 3	basal	sp|A3KGS3|RGPA2_MOUSE	212436	2353	104	Ral GTPase-activating protein subunit alpha-2
			sp|Q62407|SPEG_MOUSE	356975	745	46	Striated muscle-specific serine/threonine-protein kinase
			sp|Q61037|TSC2_MOUSE	204395	693	38	Tuberin
			sp|Q8BYJ6|TBCD4_MOUSE	148954	573	32	TBC1 domain family member 4
			sp|Q9EQW7|KI13A_MOUSE	197288	475	27	Kinesin-like protein KIF13A
			sp|O55143|AT2A2_MOUSE	116437	425	24	Sarcoplasmic/endoplasmic reticulum calcium ATPase 2
			sp|Q02357|ANK1_MOUSE	205355	255	19	Ankyrin-1
			sp|P48962|ADT1_MOUSE	33111	245	13	ADP/ATP translocase 1
			sp|P27546|MAP4_MOUSE	117927	237	19	Microtubule-associated protein 4
			sp|A2RTL5|RSRC2_MOUSE	43907	161	6	Arginine/serine-rich coiled-coil protein 2
			sp|Q02566|MYH6_MOUSE	224225	150	11	Myosin-6
			sp|Q6GYP7|RGPA1_MOUSE	231240	128	11	Ral GTPase-activating protein subunit alpha-1
			sp|Q924X2|CPT1B_MOUSE	89073	107	5	Carnitine O-palmitoyltransferase 1, muscle isoform
			sp|Q8VEM8|MPCP_MOUSE	40063	107	5	Phosphate carrier protein, mitochondrial
			sp|Q62234|MYOM1_MOUSE	186546	89	10	Myomesin-1
			sp|Q61941|NNTM_MOUSE	114449	67	8	NAD(P) transhydrogenase, mitochondrial
	Band 4	basal	sp|Q8BYJ6|TBCD4_MOUSE	148954	5812	257	TBC1 domain family member 4
			sp|O70468|MYPC3_MOUSE	141799	1252	52	Myosin-binding protein C
			sp|Q62407|SPEG_MOUSE	356975	887	53	Striated muscle-specific serine/threonine-protein kinase
			sp|O55143|AT2A2_MOUSE	116437	588	24	Sarcoplasmic/endoplasmic reticulum calcium ATPase 2
			sp|P48962|ADT1_MOUSE	33111	385	15	ADP/ATP translocase 1
			sp|Q61941|NNTM_MOUSE	114449	243	8	NAD(P) transhydrogenase, mitochondrial
			sp|Q02566|MYH6_MOUSE	224225	214	12	Myosin-6
			sp|Q8VEM8|MPCP_MOUSE	40063	97	6	Phosphate carrier protein, mitochondrial
			sp|A3KGS3|RGPA2_MOUSE	212436	62	5	Ral GTPase-activating protein subunit alpha-2
			sp|Q61838|A2M_MOUSE	167116	51	6	Alpha-2-macroglobulin
	Band 5	basal	sp|P50544|ACADV_MOUSE	71230	989	45	Very long-chain specific acyl-CoA dehydrogenase, mitochondrial
			sp|Q8K2B3|DHSA_MOUSE	73623	758	49	Succinate dehydrogenase [ubiquinone] flavoprotein subunit, mitochondrial
			sp|Q921G7|ETFD_MOUSE	68903	477	30	Electron transfer flavoprotein-ubiquinone oxidoreductase, mitochondrial
			sp|P47934|CACP_MOUSE	71250	390	19	Carnitine O-acetyltransferase
			sp|Q8BH59|CMC1_MOUSE	74922	360	16	Calcium-binding mitochondrial carrier protein Aralar1
			sp|Q8BMF4|ODP2_MOUSE	68469	352	17	Dihydrolipoyllysine-residue acetyltransferase component of pyruvate dehydrogenase complex, mitochondrial
			sp|P21619|LMNB2_MOUSE	67391	298	23	Lamin-B2
			sp|P52825|CPT2_MOUSE	74504	278	16	Carnitine O-palmitoyltransferase 2, mitochondrial
			sp|A2RTL5|RSRC2_MOUSE	43907	233	8	Arginine/serine-rich coiled-coil protein 2
			sp|Q63943|MEF2D_MOUSE	55259	186	8	Myocyte-specific enhancer factor 2D
			sp|Q9Z0X1|AIFM1_MOUSE	66952	185	7	Apoptosis-inducing factor 1, mitochondrial
			sp|Q9QXX4|CMC2_MOUSE	74819	153	5	Calcium-binding mitochondrial carrier protein Aralar2
			sp|P56959|FUS_MOUSE	52870	145	10	RNA-binding protein FUS
			sp|Q8CIN4|PAK2_MOUSE	58179	126	11	Serine/threonine-protein kinase PAK 2
			sp|Q99NB1|ACS2L_MOUSE	75317	123	9	Acetyl-coenzyme A synthetase 2-like, mitochondrial
			sp|P48962|ADT1_MOUSE	33111	117	6	ADP/ATP translocase 1
			sp|Q6PA06|ATLA2_MOUSE	66809	95	6	Atlastin-2
			sp|Q62407|SPEG_MOUSE	356975	86	5	Striated muscle-specific serine/threonine-protein kinase
			sp|P35235|PTN11_MOUSE	68988	85	4	Tyrosine-protein phosphatase non-receptor type 11
			sp|Q91X72|HEMO_MOUSE	52026	53	4	Hemopexin
	Band 6	basal	sp|P68033|ACTC_MOUSE	42334	2070	88	Actin, alpha cardiac muscle 1
			sp|P60710|ACTB_MOUSE	42052	1367	66	Actin, cytoplasmic 1
			sp|Q62433|NDRG1_MOUSE	43437	1263	50	Protein NDRG1
			sp|Q8BWT1|THIM_MOUSE	42260	1191	48	3-ketoacyl-CoA thiolase, mitochondrial
			sp|P07310|KCRM_MOUSE	43246	1026	42	Creatine kinase M-type
			sp|P51174|ACADL_MOUSE	48277	972	42	Long-chain specific acyl-CoA dehydrogenase, mitochondrial
			sp|Q6P8J7|KCRS_MOUSE	47899	954	45	Creatine kinase S-type, mitochondrial
			sp|P05202|AATM_MOUSE	47780	722	34	Aspartate aminotransferase, mitochondrial
			sp|P35486|ODPA_MOUSE	43888	718	37	Pyruvate dehydrogenase E1 component subunit alpha, somatic form, mitochondrial
			sp|P05201|AATC_MOUSE	46504	710	41	Aspartate aminotransferase, cytoplasmic
			sp|Q8QZT1|THIL_MOUSE	45129	685	33	Acetyl-CoA acetyltransferase, mitochondrial
			sp|Q8BFZ3|ACTBL_MOUSE	42319	642	32	Beta-actin-like protein 2
			sp|P05064|ALDOA_MOUSE	39787	626	34	Fructose-bisphosphate aldolase A
			sp|P45952|ACADM_MOUSE	46908	606	32	Medium-chain specific acyl-CoA dehydrogenase, mitochondrial
			sp|Q9JHI5|IVD_MOUSE	46695	421	18	Isovaleryl-CoA dehydrogenase, mitochondrial
			sp|Q9Z2I9|SUCB1_MOUSE	50424	341	18	Succinyl-CoA ligase [ADP-forming] subunit beta, mitochondrial
			sp|Q9QYG0|NDRG2_MOUSE	41105	324	9	Protein NDRG2
			sp|Q91VM5|RBMXL_MOUSE	42136	301	16	Heterogeneous nuclear ribonucleoprotein G-like 1
			sp|P16858|G3P_MOUSE	36072	128	5	Glyceraldehyde-3-phosphate dehydrogenase
			sp|Q8VDF3|DAPK2_MOUSE	42979	121	4	Death-associated protein kinase 2
			sp|Q9DB77|QCR2_MOUSE	48262	106	5	Cytochrome b-c1 complex subunit 2, mitochondrial
			sp|P49586|PCY1A_MOUSE	42040	85	5	Choline-phosphate cytidylyltransferase A
			sp|Q60854|SPB6_MOUSE	42913	79	4	Serpin B6 OS=Mus musculus
			sp|P48962|ADT1_MOUSE	33111	57	6	ADP/ATP translocase 1
	Band 7	insulin	sp|Q62407|SPEG_MOUSE	356975	9846	457	Striated muscle-specific serine/threonine-protein kinase
			sp|Q6GYP7|RGPA1_MOUSE	231240	646	37	Ral GTPase-activating protein subunit alpha-1
			sp|P48962|ADT1_MOUSE	33111	299	17	ADP/ATP translocase 1
			sp|Q8BYJ6|TBCD4_MOUSE	148954	135	3	TBC1 domain family member 4
			sp|Q8VEM8|MPCP_MOUSE	40063	94	4	Phosphate carrier protein, mitochondrial
	Band 8	insulin	sp|Q62407|SPEG_MOUSE	356975	5789	299	Striated muscle-specific serine/threonine-protein kinase
			sp|Q6GYP7|RGPA1_MOUSE	231240	2497	122	Ral GTPase-activating protein subunit alpha-1
			sp|P83741|WNK1_MOUSE	251805	1084	59	Serine/threonine-protein kinase WNK1
			sp|A3KGS3|RGPA2_MOUSE	212436	479	20	Ral GTPase-activating protein subunit alpha-2
			sp|P48962|ADT1_MOUSE	33111	226	12	ADP/ATP translocase 1
			sp|Q8BYJ6|TBCD4_MOUSE	148954	214	9	TBC1 domain family member 4
			sp|Q02566|MYH6_MOUSE	224225	119	8	Myosin-6
			sp|Q91Z83|MYH7_MOUSE	223539	119	8	Myosin-7
			sp|Q5SX39|MYH4_MOUSE	223632	106	7	Myosin-4
			sp|Q9EQW7|KI13A_MOUSE	197288	84	2	Kinesin-like protein KIF13A
			sp|Q9JJV9|SCN5A_MOUSE	229710	64	4	Sodium channel protein type 5 subunit alpha
			sp|Q8VEM8|MPCP_MOUSE	40063	61	3	Phosphate carrier protein, mitochondrial
			sp|Q61941|NNTM_MOUSE	114449	50	6	NAD(P) transhydrogenase, mitochondrial
	Band 9	insulin	sp|A3KGS3|RGPA2_MOUSE	212436	3649	165	Ral GTPase-activating protein subunit alpha-2
			sp|Q61037|TSC2_MOUSE	204395	2400	97	Tuberin
			sp|Q9EQW7|KI13A_MOUSE	197288	2122	101	Kinesin-like protein KIF13A
			sp|Q62407|SPEG_MOUSE	356975	1908	103	Striated muscle-specific serine/threonine-protein kinase
			sp|Q8BYJ6|TBCD4_MOUSE	148954	1179	49	TBC1 domain family member 4
			sp|Q02357|ANK1_MOUSE	205355	393	25	Ankyrin-1
			sp|O55143|AT2A2_MOUSE	116437	340	22	Sarcoplasmic/endoplasmic reticulum calcium ATPase 2
			sp|P51881|ADT2_MOUSE	33138	242	14	ADP/ATP translocase 2
			sp|P48962|ADT1_MOUSE	33111	220	19	ADP/ATP translocase 1
			sp|Q6GYP7|RGPA1_MOUSE	231240	179	16	Ral GTPase-activating protein subunit alpha-1
			sp|Q8VEM8|MPCP_MOUSE	40063	117	4	Phosphate carrier protein, mitochondrial
			sp|Q61941|NNTM_MOUSE	114449	101	7	NAD(P) transhydrogenase, mitochondrial
	Band 10	insulin	sp|Q8BYJ6|TBCD4_MOUSE	148954	7700	336	TBC1 domain family member 4
			sp|Q62407|SPEG_MOUSE	356975	1292	67	Striated muscle-specific serine/threonine-protein kinase
			sp|O70468|MYPC3_MOUSE	141799	435	18	Myosin-binding protein C, cardiac-type
			sp|P48962|ADT1_MOUSE	33111	311	15	ADP/ATP translocase 1
			sp|P51881|ADT2_MOUSE	33138	294	11	ADP/ATP translocase 2
			sp|O55143|AT2A2_MOUSE	116437	255	13	Sarcoplasmic/endoplasmic reticulum calcium ATPase 2
			sp|A3KGS3|RGPA2_MOUSE	212436	131	12	Ral GTPase-activating protein subunit alpha-2
			sp|Q6GYP7|RGPA1_MOUSE	231240	120	12	Ral GTPase-activating protein subunit alpha-1
			sp|Q61941|NNTM_MOUSE	114449	113	6	NAD(P) transhydrogenase, mitochondrial
			sp|Q8VEM8|MPCP_MOUSE	40063	56	3	Phosphate carrier protein, mitochondrial
	Band 11	insulin	sp|P50544|ACADV_MOUSE	71230	911	30	Very long-chain specific acyl-CoA dehydrogenase, mitochondrial
			sp|Q8K2B3|DHSA_MOUSE	73623	597	38	Succinate dehydrogenase [ubiquinone] flavoprotein subunit, mitochondrial
			sp|Q63943|MEF2D_MOUSE	55259	548	31	Myocyte-specific enhancer factor 2D
			sp|Q8BMF4|ODP2_MOUSE	68469	380	19	Dihydrolipoyllysine-residue acetyltransferase component of pyruvate dehydrogenase complex, mitochondrial
			sp|Q921G7|ETFD_MOUSE	68903	303	20	Electron transfer flavoprotein-ubiquinone oxidoreductase, mitochondrial
			sp|P21619|LMNB2_MOUSE	67391	279	14	Lamin-B2
			sp|P47934|CACP_MOUSE	71250	254	12	Carnitine O-acetyltransferase
			sp|A2RTL5|RSRC2_MOUSE	43907	205	11	Arginine/serine-rich coiled-coil protein 2
			sp|Q9Z0X1|AIFM1_MOUSE	66952	192	8	Apoptosis-inducing factor 1, mitochondrial
			sp|Q8CIN4|PAK2_MOUSE	58179	111	9	Serine/threonine-protein kinase PAK 2
			sp|Q9D5R2|WDR20_MOUSE	63541	110	6	WD repeat-containing protein 20
			sp|P62983|RS27A_MOUSE	18282	103	3	Ubiquitin-40S ribosomal protein S27a
			sp|P62806|H4_MOUSE	11360	97	4	Histone H4
			sp|Q02257|PLAK_MOUSE	82490	84	7	Junction plakoglobin
			sp|Q7TMD7|DSG4_MOUSE	115915	83	3	Desmoglein-4
			sp|Q62407|SPEG_MOUSE	356975	82	2	Striated muscle-specific serine/threonine-protein kinase
			sp|P48962|ADT1_MOUSE	33111	81	5	ADP/ATP translocase 1
			sp|Q8BYJ6|TBCD4_MOUSE	148954	81	5	TBC1 domain family member 4
			sp|P62631|EF1A2_MOUSE	50764	71	6	Elongation factor 1-alpha 2
			sp|Q7TMM9|TBB2A_MOUSE	50274	69	7	Tubulin beta-2A chain
			sp|Q6PA06|ATLA2_MOUSE	66809	58	9	Atlastin-2
			sp|Q6ZWY9|H2B1C_MOUSE	13898	56	4	Histone H2B type 1-C/E/G
			sp|P20029|GRP78_MOUSE	72492	53	2	78 kDa glucose-regulated protein
	Band 12	insulin	sp|Q62433|NDRG1_MOUSE	43437	1709	52	Protein NDRG1
			sp|P68033|ACTC_MOUSE	42334	1392	62	Actin, alpha cardiac muscle 1
			sp|P60710|ACTB_MOUSE	42052	1005	45	Actin, cytoplasmic 1
			sp|P54071|IDHP_MOUSE	51330	932	36	Isocitrate dehydrogenase [NADP], mitochondrial
			sp|Q6P8J7|KCRS_MOUSE	47899	597	36	Creatine kinase S-type, mitochondrial
			sp|Q9DB77|QCR2_MOUSE	48262	478	21	Cytochrome b-c1 complex subunit 2, mitochondrial
			sp|Q8BWT1|THIM_MOUSE	42260	454	18	3-ketoacyl-CoA thiolase, mitochondrial
			sp|Q9QYG0|NDRG2_MOUSE	41105	451	14	Protein NDRG2
			sp|P45952|ACADM_MOUSE	46908	440	16	Medium-chain specific acyl-CoA dehydrogenase, mitochondrial
			sp|P51174|ACADL_MOUSE	48277	404	21	Long-chain specific acyl-CoA dehydrogenase, mitochondrial
			sp|P05201|AATC_MOUSE	46504	381	15	Aspartate aminotransferase, cytoplasmic
			sp|Q8QZT1|THIL_MOUSE	45129	307	15	Acetyl-CoA acetyltransferase, mitochondrial
			sp|P35486|ODPA_MOUSE	43888	299	16	Pyruvate dehydrogenase E1 component subunit alpha, somatic form, mitochondrial
			sp|P05202|AATM_MOUSE	47780	238	10	Aspartate aminotransferase, mitochondrial
			sp|Q9CZU6|CISY_MOUSE	51988	195	13	Citrate synthase, mitochondrial
			sp|Q91VM5|RBMXL_MOUSE	42136	186	9	Heterogeneous nuclear ribonucleoprotein G-like 1
			sp|P07310|KCRM_MOUSE	43246	182	13	Creatine kinase M-type
			sp|P05064|ALDOA_MOUSE	39787	178	12	Fructose-bisphosphate aldolase A
			sp|P09411|PGK1_MOUSE	44921	129	8	Phosphoglycerate kinase 1
			sp|Q9Z2I9|SUCB1_MOUSE	50424	108	12	Succinyl-CoA ligase [ADP-forming] subunit beta, mitochondrial
			sp|Q9JHI5|IVD_MOUSE	46695	69	3	Isovaleryl-CoA dehydrogenase, mitochondrial
