# Supplementary material for: A PKB-SPEG signaling nexus links insulin resistance with diabetic cardiomyopathy by regulating calcium homeostasis
Source: Nat Commun. 2020 May 4;11:2186. doi: 10.1038/s41467-020-16116-9 (PMC7198626; doi:10.1038/s41467-020-16116-9)
Supplement: Supplementary file 5 — Supplementary Data 2 [file 41467_2020_16116_MOESM5_ESM.xlsx]

## Sheet: 工作表1
	Supplementary Table 2
	P sites	Phospho-peptides	basal	IGF-1
	S328	ALPGPSTQPPATPTSPHRR	+	-
	T329	RALPGPSTQPPATPTSPHRR	+	+
	T329	ALPGPSTQPPATPTSPHRR	-	+
	T329/S337	ALPGPSTQPPATPTSPHRR	-	+
	T329/T334	ALPGPSTQPPATPTSPHRR	-	+
	T334	ALPGPSTQPPATPTSPHR	+	-
	T334	ALPGPSTQPPATPTSPHRR	+	+
	T334/S337	ALPGPSTQPPATPTSPHRR	+	-
	T336	ALPGPSTQPPATPTSPHR	+	+
	T336	ALPGPSTQPPATPTSPHRR	+	+
	T336	RALPGPSTQPPATPTSPHR	-	+
	T336	RALPGPSTQPPATPTSPHRR	-	+
	S337	ALPGPSTQPPATPTSPHR	+	+
	S337	ALPGPSTQPPATPTSPHRR	+	+
	S337	RALPGPSTQPPATPTSPHRR	+	+
	T379	SSGPSLAGTVESRPQTPLSEASGR	-	+
	S394	LSALGRSPR	+	+
	S417	SLERSDSPPAPLRPWVPLRK	+	-
	S421	SDSPPAPLRPWVPLR	+	-
	S421	SLERSDSPPAPLRPWVPLRK	+	+
	S423	SDSPPAPLRPWVPLR	+	+
	S423	SDSPPAPLRPWVPLRK	+	+
	S423	SLERSDSPPAPLRPWVPLRK	-	+
	T453	SEGGAAWGTPEASQEELRSPR	+	+
	S457	SEGGAAWGTPEASQEELRSPR	-	+
	S490	QRSATSDLELR	+	-
	S493	SATSDLELR	+	-
	S509	RSTSREELVR	-	+
	S509/S511	IRRSTSREELVR	+	+
	S509/S511	STSREELVRSHESLR	+	+
	S509/S518	RSTSREELVRSHESLR	+	+
	S509/S521	STSREELVRSHESLR	-	+
	S509/S521	RSTSREELVRSHESLR	-	+
	S509/T510	IRRSTSREELVR	-	+
	T510	STSREELVR	-	+
	T510/S511	STSREELVRSHESLR	+	+
	T510/S511	RSTSREELVRSHESLR	+	-
	T510/S518	RSTSREELVRSHESLR	+	+
	T510/S518	STSREELVRSHESLR	+	-
	T510/S518/S521	STSREELVRSHESLR	-	+
	T510/S521	STSREELVRSHESLR	+	-
	T510/S521	RSTSREELVRSHESLR	+	+
	S511	STSREELVR	+	+
	S511	RSTSREELVR	+	+
	S511	RSTSREELVRSHESLR	+	-
	S511/S518	STSREELVRSHESLR	+	+
	S511/S518	RSTSREELVRSHESLR	-	+
	S511/S518/S521	STSREELVRSHESLR	+	+
	S511/S521	STSREELVRSHESLR	+	+
	S511/S521	RSTSREELVRSHESLR	+	+
	S518	EELVRSHESLR	+	+
	S518	STSREELVRSHESLR	+	+
	S518/S521	STSREELVRSHESLR	-	+
	S521	STSREELVRSHESLR	-	+
	T525	SHESLRATLQRAPSPR	+	-
	S531	SHESLRATLQRAPSPR	+	+
	S531	APSPREPGEPPLFSRPSTPK	+	+
	S531/S542	APSPREPGEPPLFSRPSTPK	+	+
	S531/S542/S545	APSPREPGEPPLFSRPSTPK	-	+
	S531/S542/T546	APSPREPGEPPLFSRPSTPK	-	+
	S531/S545	APSPREPGEPPLFSRPSTPK	+	-
	S531/T546	APSPREPGEPPLFSRPSTPK	+	+
	S542	EPGEPPLFSRPSTPK	+	+
	S545	EPGEPPLFSRPSTPK	+	-
	T546	EPGEPPLFSRPSTPK	-	+
	T546	APSPREPGEPPLFSRPSTPK	-	+
	S554	AVSPAATQPPPPSGAGK	+	+
	T705/S706	ARPTSPELESSDDSYVSAGEEPLEAPVFEIPLQNMVVAPGADVLLK	+	+
	S715	ARPTSPELESSDDSYVSAGEEPLEAPVFEIPLQNMVVAPGADVLLK	+	-
	Y716/S718	RARPTSPELESSDDSYVSAGEEPLEAPVFEIPLQNMVVAPGADVLLK	+	-
	S718	ARPTSPELESSDDSYVSAGEEPLEAPVFEIPLQNMVVAPGADVLLK	+	-
	T852	TPTMKLSPSQDHDSSDSSSKAPPTFK	+	-
	T852/S870	TPTMKLSPSQDHDSSDSSSK	+	+
	T854	TPTMKLSPSQDHDSSDSSSK	+	+
	T854/S858	TPTMKLSPSQDHDSSDSSSKAPPTFK	-	+
	S858	TPTMKLSPSQDHDSSDSSSK	+	+
	S858	TPTMKLSPSQDHDSSDSSSKAPPTFK	-	+
	S858/S860	LSPSQDHDSSDSSSKAPPTFK	+	-
	S858/S860	TPTMKLSPSQDHDSSDSSSK	-	+
	S860/S865	TPTMKLSPSQDHDSSDSSSK	+	+
	S860/S865	LSPSQDHDSSDSSSKAPPTFK	+	-
	S860/S865	TPTMKLSPSQDHDSSDSSSKAPPTFK	-	+
	S865	LSPSQDHDSSDSSSKAPPTFK	-	+
	S865/S866	LSPSQDHDSSDSSSKAPPTFK	+	+
	S865/S866/S868	LSPSQDHDSSDSSSKAPPTFK	-	+
	S866	LSPSQDHDSSDSSSKAPPTFK	+	+
	S866	TPTMKLSPSQDHDSSDSSSK	-	+
	S894	VSLMDQSVREGQDVIMSIR	-	+
	S1177	LEKMPSIPEEPEHGDLER	+	+
	S1177	MPSIPEEPEHGDLER	+	+
	S1603	RLSDYYDIHQEIGR	+	-
	Y1606	RLSDYYDIHQEIGR	-	+
	S1920	RQPPSGGLSSSSDSEEEELEELPSVPRPLQPEFSGSR	+	-
	S1924/S1925	RQPPSGGLSSSSDSEEEELEELPSVPRPLQPEFSGSR	-	+
	S1925	RQPPSGGLSSSSDSEEEELEELPSVPRPLQPEFSGSR	-	+
	S1925/S1926	RQPPSGGLSSSSDSEEEELEELPSVPRPLQPEFSGSR	+	+
	S1926	RQPPSGGLSSSSDSEEEELEELPSVPRPLQPEFSGSR	-	+
	S1926/S1927	RQPPSGGLSSSSDSEEEELEELPSVPRPLQPEFSGSR	+	-
	S1927	RQPPSGGLSSSSDSEEEELEELPSVPRPLQPEFSGSR	+	+
	S1927/S1929	RQPPSGGLSSSSDSEEEELEELPSVPRPLQPEFSGSR	+	+
	S1929	RQPPSGGLSSSSDSEEEELEELPSVPRPLQPEFSGSR	+	-
	T1984/S2009	TPSKDQEAPSPEALPSPGQESPDGPSPRRPELR	+	-
	S1993	TPSKDQEAPSPEALPSPGQESPDGPSPR	-	+
	S1993/S1999/S2004	TPSKDQEAPSPEALPSPGQESPDGPSPR	+	+
	S1993/S2004	TPSKDQEAPSPEALPSPGQESPDGPSPR	+	+
	S1999	DQEAPSPEALPSPGQESPDGPSPR	+	+
	S1999	TPSKDQEAPSPEALPSPGQESPDGPSPR	+	+
	S2004	TPSKDQEAPSPEALPSPGQESPDGPSPR	+	+
	S2004	DQEAPSPEALPSPGQESPDGPSPR	-	+
	S2019	RGSSAESALPR	+	+
	S2020	GSSAESALPR	+	+
	S2020	RGSSAESALPR	+	+
	S2042	AASVELPQRR	+	+
	S2042/S2050/S2052	AASVELPQRRSPSPGATR	+	+
	S2042/S2052	AASVELPQRRSPSPGATR	+	-
	S2042/S2052/T2056	AASVELPQRRSPSPGATR	-	+
	S2050/S2052	AASVELPQRRSPSPGATR	+	+
	S2050/T2056	AASVELPQRRSPSPGATR	+	+
	S2114	AASSEAAPHHQPPPESR	+	+
	S2114	MARAASSEAAPHHQPPPESRGLQK	+	-
	S2169/S2187	RLQESPSLSALSETQPPSPARPSVPK	+	+
	S2171	LQESPSLSALSETQPPSPARPSVPK	+	+
	S2171	RLQESPSLSALSETQPPSPARPSVPK	+	+
	T2178	RLQESPSLSALSETQPPSPARPSVPK	-	+
	T2178/S2182	LQESPSLSALSETQPPSPARPSVPK	+	+
	S2182	RLQESPSLSALSETQPPSPARPSVPK	+	+
	S2182	LQESPSLSALSETQPPSPARPSVPK	+	+
	S2187	RLQESPSLSALSETQPPSPARPSVPK	-	+
	S2192/S2207	LSITKSPEPSAVTSRDSPQPPEPQPVPEKVPEPKPEPVR	+	+
	S2196	LSITKSPEPSAVTSR	+	-
	S2196	LSITKSPEPSAVTSRDSPQPPEPQPVPEK	+	+
	S2196/S2200	LSITKSPEPSAVTSRDSPQPPEPQPVPEKVPEPKPEPVR	-	+
	S2200	SPEPSAVTSRDSPQPPEPQPVPEKVPEPKPEPVR	+	-
	S2200	LSITKSPEPSAVTSR	-	+
	S2200/T2203	LSITKSPEPSAVTSRDSPQPPEPQPVPEKVPEPKPEPVR	+	-
	T2203	SPEPSAVTSRDSPQPPEPQPVPEKVPEPKPEPVR	-	+
	S2204/S2207	LSITKSPEPSAVTSRDSPQPPEPQPVPEKVPEPKPEPVR	+	+
	S2207	SPEPSAVTSRDSPQPPEPQPVPEKVPEPKPEPVR	+	+
	S2261	AAKPAQPPLALQMPTQPLTPYAQIMQSLQLSSPTLSPQDPAVPPSEPKPHAAVFAR	-	+
	T2263/S2265	AAKPAQPPLALQMPTQPLTPYAQIMQSLQLSSPTLSPQDPAVPPSEPKPHAAVFAR	-	+
	S2288	VASPPPGVSEK	+	+
	S2300	VPSARTPPVLAEK	-	+
	T2303	RVPSARTPPVLAEK	+	+
	T2303	VPSARTPPVLAEK	-	+
	T2315	ARVPTVPPRPGSSLSGSIENLESEAVFEAK	+	+
	S2323	ARVPTVPPRPGSSLSGSIENLESEAVFEAK	+	+
	S2323/S2327	VPTVPPRPGSSLSGSIENLESEAVFEAK	+	+
	S2325	ARVPTVPPRPGSSLSGSIENLESEAVFEAK	+	+
	S2325	VPTVPPRPGSSLSGSIENLESEAVFEAK	-	+
	S2325/S2327	VPTVPPRPGSSLSGSIENLESEAVFEAK	+	+
	S2325/S2333	VPTVPPRPGSSLSGSIENLESEAVFEAK	-	+
	S2327	VPTVPPRPGSSLSGSIENLESEAVFEAK	+	+
	S2327	ARVPTVPPRPGSSLSGSIENLESEAVFEAK	-	+
	S2327/S2333	VPTVPPRPGSSLSGSIENLESEAVFEAK	+	-
	S2359	SRSEERGPFR	+	-
	S2361	SRSEERGPFR	+	+
	S2396	SRSVQDLR	+	+
	S2402	AASVELPQRR	+	-
	S2461	RRLSSTLER	+	+
	S2462	RRLSSTLER	-	+
	T2463	RRLSSTLER	-	+
	T2498	RATSEGESLRR	+	+
	S2499	RATSEGESLR	+	+
	S2499	ATSEGESLRR	-	+
	S2499	RATSEGESLRR	-	+
	S2553	SRHRWGLSR	+	+
	S2562	GLSQPNLSSSVQEDLGHQYVPSESDFPPVFHIK	-	+
	Y2578	GLSQPNLSSSVQEDLGHQYVPSESDFPPVFHIK	-	+
	T2605	DQVLLEGEAATLLCLPAACPAPRISWMK	-	+
	S2728/S2729	VDGESVWHPVSSGIPDCYYNVTQLPVGVTVR	+	-
	S2754/S2763/S2766	VACSNRAGQGPFSNPSEK	+	-
	T2774	VFIRGTPDSPAQPAAAPR	+	+
	T2774/S2777	VFIRGTPDSPAQPAAAPR	+	+
	S2777	GTPDSPAQPAAAPR	+	+
	S2777	VFIRGTPDSPAQPAAAPR	-	+
	S2802	APPPDSPTSLAPTPALAPPASQASTLSPSTSSMSANQALSSLK	+	-
	S2802/S2837	APPPDSPTSLAPTPALAPPASQASTLSPSTSSMSANQALSSLK	-	+
	T2804	APPPDSPTSLAPTPALAPPASQASTLSPSTSSMSANQALSSLK	-	+
	S2805	APPPDSPTSLAPTPALAPPASQASTLSPSTSSMSANQALSSLK	+	+
	T2809	APPPDSPTSLAPTPALAPPASQASTLSPSTSSMSANQALSSLK	+	+
	T2847	AVGPPPATPPRK	+	-
	S2864	GLLATQQAEPSPPSIVVTPSEPR	+	+
	S2864/T2871	GLLATQQAEPSPPSIVVTPSEPR	+	-
	S2889/S2890	SFVPDTGTLTPTSSPQGVKPAPSSTSLYMVTSFVSAPPAPQAPAPEPPPEPTK	-	+
	T2907/S2908	SFVPDTGTLTPTSSPQGVKPAPSSTSLYMVTSFVSAPPAPQAPAPEPPPEPTK	+	+
	S2936	SLSPAKEVVSSPTPESTTLR	+	+
	S2936/S2943	SLSPAKEVVSSPTPESTTLR	+	+
	S2944	EVVSSPTPESTTLR	-	+
