# Supplementary material for: A PKB-SPEG signaling nexus links insulin resistance with diabetic cardiomyopathy by regulating calcium homeostasis
Source: Nat Commun. 2020 May 4;11:2186. doi: 10.1038/s41467-020-16116-9 (PMC7198626; doi:10.1038/s41467-020-16116-9)
Supplement: Supplementary file 6 — Supplementary Data 3 [file 41467_2020_16116_MOESM6_ESM.xlsx]

## Sheet: 工作表1
	Supplementary Table 3
	Antibody Name	Company	Cat No.	Species
	anti-SPEG	Sino Biologicals	12472-RP02	Rabbit
	anti-AS160	Merck Millipore	07-741	Rabbit
	anti-pSer16-PLB	Merck Millipore	07-052	Rabbit
	anti-SERCA2a	Proteintech	13985-1-AP	Rabbit
	anti-SERCA2a	Thermo Fisher Scientific	MA3-910	Mouse
	anti-TSC2	Cell Signaling Technology	#3990	Rabbit
	anti-PKB	Cell Signaling Technology	#9272	Rabbit
	anti-pS473-PKB	Cell Signaling Technology	#9271	Rabbit
	phospho-Akt substrate (PAS) antibody	Cell Signaling Technology	#9611	Rabbit
	anti-pSer antibody	Qiagen	#37430	Mouse
	anti-pThr antibody	Qiagen	#37420	Mouse
	anti-SERCA2a	Santa Cruz	sc-8095	Goat
	anti-HA	Santa Cruz	sc-805	Rabbit
	anti-GFP	Santa Cruz	sc-8334	Rabbit
	anti-PLB	Abcam	ab126174	Rabbit
	anti-Flag	Sigma	F9291	Mouse
	anti-GAPDH	Sigma	G8795	Mouse
	PAS Sepharose beads	Cell Signaling Technology	#9646
	GFP-TrapÒ-agarose	Chromotek	gta-10
