# Supplementary material for: A PKB-SPEG signaling nexus links insulin resistance with diabetic cardiomyopathy by regulating calcium homeostasis
Source: Nat Commun. 2020 May 4;11:2186. doi: 10.1038/s41467-020-16116-9 (PMC7198626; doi:10.1038/s41467-020-16116-9)
Supplement: Supplementary file 8 — Source Data [file 41467_2020_16116_MOESM8_ESM.xlsx]

## Sheet: Figure 1
Fig 1A
Fig 1B
EF (%)
	PKBαf/f; PKBβ-/-														PKBαf/f; MCM; PKBβ-/-
0 W	53.7217	54.995	51.9933	56.75	57.7483	52.2183	53.79	55.51	54.56	56.24	57.9017	56.9983	54.13	53.945	55.7083	55.415	58.6933	56.0817	54.0367	56.2817	55.4433	56.1	56.2367	57.5483	55.0133	55.2867
2 W	54.9367	55.9114	51.835	47.36	49.2133	53.2	53.335	50.1717	49.1217	55.9267	54.9417	51.3667			36.4433	41.79	36.92	39.515	25.6367	30.455	43.2517	23.0717	32.2333
4 W	55.205	58.2567	51.4383	50.65	55.2983	50.77	55.6633	51.3383	54.41	57.115	58.1683	52.7467			32.16	45.5667	24.0667	31.9617	37.8883	32.4217	21.8217	26.865
6 W	55.8183	55.05	51.235	52.6033	55.3333	57.8	51.56	52.1933	55.975	53.135	58.1833	48.3083			28.12	34.1633	17.2067	24.5117	35.1767	21.25	20.88
Fig 1C
FS (%)
	PKBαf/f; PKBβ-/-														PKBαf/f; MCM; PKBβ-/-
0 W	27.285	28.1867	26.4967	29.2983	29.9183	26.4667	27.3433	28.3683	27.7517	28.9867	30.065	29.4683	27.5133	27.305	28.615	28.2933	30.4517	28.8483	27.4917	29.0067	28.45	28.7667	28.8883	29.775	28.1417	28.32
2 W	28.0283	28.67	26.2767	23.525	24.615	26.9683	27.1433	25.3317	24.565	28.6817	28.1167	25.8917			17.49	20.365	17.7733	18.925	11.825	14.2417	21.1683	10.5483	15.1917
4 W	28.1767	30.1817	26.1133	25.5333	28.32	25.5917	28.685	26.005	27.9117	29.5367	30.2967	26.8167			15.1933	22.5167	11.1367	15.0683	18.125	15.335	9.95833	12.5267
6 W	28.5367	28.1583	25.9117	26.6383	28.4683	29.9783	26.0617	26.5017	28.7833	26.9817	30.3717	24.085			13.1317	16.24	7.83	11.3517	16.6667	9.67667	9.53833
Fig 1D
LV Vol; s (μL)
	PKBαf/f; PKBβ-/-														PKBαf/f; MCM; PKBβ-/-
0 W	30.36	32.3117	43.0083	29.625	27.3283	34.7	31.0717	27.42	27.78	30.85	28.6917	29.63	29.1633	26.855	30.3467	27.0817	24.665	30.1033	30.825	30.115	30.9583	27.1917	28.22	27.76	30.5817	30.225
2 W	28.575	28.2743	38.8483	42.3667	39.145	31.5617	34.59	44.7133	39.82	28.3467	31.3117	35.75			65.6133	52.4867	66.7217	42.81	74.685	63.63	48.99	75.67	65.5933
4 W	27.7633	25.21	42.9633	39.82	30.22	39.1217	33.825	40.6733	35.795	29.3933	30.1217	36.6767			70.8333	46.9683	94.265	68.1917	50.8867	69.8717	81.5217	85.9217
6 W	26.3	30.23	39.555	33.5567	33.475	28.4583	37.6133	38.5717	30.34	33.1833	32.0533	41.0883			79.4783	66.8783	108.452	91.7267	54.4417	80.6617	92.0333
Fig 1E
LV Vol; d (μL)
	PKBαf/f; PKBβ-/-														PKBαf/f; MCM; PKBβ-/-
0 W	65.5983	71.7783	89.5267	68.5717	64.6783	71.485	67.26	61.6267	61.1017	70.445	68.18	68.9283	63.5983	58.3217	68.555	60.755	59.7	68.5567	67.06	68.94	69.515	62	64.4983	65.4083	67.995	67.6183
2 W	63.4167	64.1443	80.715	80.4883	77.0833	67.4333	74.105	89.7417	78.2567	64.345	69.4917	73.5117			103.223	90.185	105.837	70.82	100.443	91.505	86.32	98.3883	96.81
4 W	61.985	60.395	88.4483	80.695	67.6217	79.47	76.2683	83.59	78.4683	68.5567	71.965	77.6683			104.4	86.315	124.197	100.213	81.9233	103.472	104.272	117.468
6 W	59.5233	67.25	81.1067	70.825	74.8867	67.4417	77.6517	80.69	68.9283	70.82	76.6633	79.4783			110.582	101.605	131.103	121.508	84	102.457	116.31
Fig 1F
Amplitude (F/F0)			FDHM (ms)			Tau (ms)
PKBαf/f; PKBβ-/-	PKBαf/f; MCM; PKBβ-/-		PKBαf/f; PKBβ-/-	PKBαf/f; MCM; PKBβ-/-		PKBαf/f; PKBβ-/-	PKBαf/f; MCM; PKBβ-/-
3.561	4.585		376.38	364.08		432.96	386.22
4.983	3.654		359.16	378.84		420.66	455.1
2.496	3.841		408.36	437.88		560.88	482.16
3.723	3.699		297.66	420.66		400.98	501.84
2.484	3.372		492	469.86		627.3	568.26
3.468	4.729		349.32	366.54		489.54	410.82
3.49	4.835		337.02	354.24		452.64	381.3
2.164	4.026		423.12	464.94		595.32	541.2
4.773	4.327		292.74	400.98		378.84	462.48
3.938	4.88		317.34	268.14		425.58	243.54
3.918	4.854		312.42	383.76		349.32	396.06
2.428	2.5		482.16	477.24		590.4	597.78
3.811	3.087		233.7	435.42		329.64	526.44
4.119	3.46		369	337.02		393.6	381.3
4.065	3.177		341.94	381.3		386.22	452.64
4.722	2.682		302.58	447.72		337.02	563.34
5.516	3.636		277.98	344.4		329.64	393.6
3.558	2.851		351.78	398.52		393.6	492
4.63	4.38		260.76	322.26		341.94	366.54
3.455	4.405		287.82	383.76		393.6	413.28
3.621	5.579		255.84	260.76		339.48	263.22
4.246	3.985		322.26	317.34		354.24	403.44
4.052	2.231		290.28	400.98		314.88	482.16
2.943	3.421		423.12	400.98		546.12	474.78
2.655	2.881		477.24	381.3		570.72	445.26
3.776	4.703		341.94	302.58		450.18	322.26
3.084	3.959		376.38	373.92		546.12	413.28
2.436	3.199		494.46	359.16		649.44	420.66
3.74	3.545		405.9	334.56		464.94	373.92
3.77	1.584		376.38	558.42		400.98	683.88
3.77	4.351		371.46	327.18		408.36	371.46
4.32	3.896		302.58	373.92		332.1	403.44
2.641	3.398		435.42	300.12		551.04	324.72
2.461	4.167		361.62	361.62		514.14	425.58
3.524			300.12			400.98
3.309			408.36			467.4
4.924			329.64			354.24
3.593			373.92			423.12
3.89			351.78			410.82
4.785			341.94			371.46
5.464			290.28			305.04
3.76			337.02			381.3
3.644			369			437.88
5.221			263.22			260.76
3.358			381.3			430.5
5.319			287.82			282.9
4.118			302.58			339.48
3.509			324.72			388.68
3.738			364.08			425.58
2.43			366.54			477.24
3.963			346.86			408.36
5.482			255.84			231.24
4.336			378.84			445.26
5.49			292.74			285.36
4.917			273.06			277.98
6.757			214.02			248.46
5.388			280.44			302.58
4.766			270.6			265.68
4.309			265.68			300.12
3.557			388.68			415.74
5.016			238.62			236.16
4.666			236.16			236.16
3.053			319.8			378.84
3.683			273.06			282.9
4.111			236.16			223.86
4.184			265.68			253.38
6.723			137.76			179.58
2.519			194.34			223.86
3.279			260.76			253.38
3.415			152.52			100.86
3.371			174.66			147.6
3.661			199.26			268.14
3.714			201.72			169.74
3.978			241.08			226.32
2.299			223.86			307.5
3.078			191.88			162.36

## Sheet: Figure 2
Fig 2A
Fig 2B
Fig 2C
Fig 2D
Fig 2E
Fig 2F
GFP-SPEG phosphorylation (fold)
basal	insulin	PI-103 + insulin	Akti1/2 + insulin
1.10438	1.48361	0.443384	0.294978
0.952947	1.22672	0.396184	0.511335
0.942671	1.37416	0.569742	0.493338

## Sheet: Figure 3
Fig 3A
Fig 3B
Fig 3C
Fig 3D
Fig 3E
Fig 3F
Fig 3G

## Sheet: Figure 4
Fig 4A
Fig 4B
pSERCA2a (fold)
GFP	SPEG	SPEGD3098A	SPEG3A
1.01176	1.43102	1.18697	1.25254
0.994874	1.435	0.666895	0.865656
0.987662	1.42079	0.911647	0.99891
1.0057	1.08979	1.30863	0.860406
1.04026	1.11295	0.804903	1.10035
0.959745	1.01959	1.07082	1.40343
1.0322	1.36923	1.12579	0.751659
0.967799			1.05571
Fig 4C
Fig 4D
Oligomer/Monomer (fold)
GFP	SPEG	SPEGD3098A	SPEG3A
1.03009	2.74442	1.8024	2.07045
1.0565	3.30194	1.32864	1.49792
0.913414	3.12874	0.9032	0.664646
1.04273	2.58099	1.56952	1.91815
0.909757	2.89282	2.49154	2.0978
1.04751	2.50635	1.49197	1.96592
Fig 4E
FRET efficiency (%)
Vector	SPEG	SPEGD3098A	SPEG3A
25.0532	46.8576	17.5659	9.69569
24.7375	38.7822	16.1421	23.7924
24.8142	48.5772	15.1039	24.911
25.8119	44.8309	22.6153	27.0308
26.034	30.8774	14.0025	25.2866
23.8965	38.5704	13.9305	30.6006
27.0976	29.3375	12.5203	43.3654
24.221	40.3298	12.8607	39.1001
25.9613	24.0124	10.7852	37.6015
24.8215	13.3489	10.6017	20.9987
26.2389	25.7485	13.0956	19.5744
25.4853	33.9046	10.2577	18.6911
26.4499	44.7771	8.06719	16.4845
22.4959	25.5982	8.10983	14.518
19.3653	18.3979	10.724	5.07771
17.3169	32.5503	6.23376	8.34636
25.3912	24.5573	7.76924	5.42858
16.7029	23.8918	6.31632	4.05966
4.47476	41.3072	6.32919	5.76556
7.62308	27.7369	6.45692	4.38581
4.0206	45.701	7.02042	8.58255
5.30054	28.7753	8.15663	5.73106
3.59626	47.0139	11.2744	8.05808
12.3936	41.4317	18.5825	7.55816
14.5522	25.5365	21.933	10.7136
13.9596	26.9693	19.7679	14.3107
11.1931	30.1195	23.0558	19.4575
13.5052	22.663	19.8777	11.5355
	17.3514	21.7308	16.7559
	18.4263	28.8279
		26.9872
		17.4513
		29.0985
		26.0916
		21.3554
Fig 4G
Fig 4H
SERCA2a interaction (fold)
GFP	SPEG	SPEGD3098A	SPEG3A
1.31956	1.52161	1.09902	1.28457
0.962029	1.10394	1.0189	1.33197
0.718407	1.52896	1.14096	0.760483
1.02544	1.25648	0.919991	1.53017
0.561078	1.62204	1.146	1.55948
1.41348	1.9681	0.776488	1.1204
1	1.5862	1.45428	1.52419
1	2.12822	1.50619	1.33304
1	1.53298	1.27308	1.38355
1	1.47298
0.999999
Fig 4I
FDHM (s)
SPEG + SERCA2a	SPEGD3098A + SERCA2a	SPEG + SERCA2aT484A	SPEG3A + SERCA2a
68.9	76.7	135.2	61.1
84.5	87.1	106.6	68.9
93.6	94.9	97.5	74.1
50.7	87.1	93.6	94.9
42.9	114.4	72.8	66.3
70.2	83.2	84.5	66.3
66.3	96.2	85.8	63.7
63.7	66.3	49.4	71.5
68.9	91	115.7	57.2
79.3	88.4	97.5	62.4
67.6	79.3	68.9	48.1
74.1	70.2	104	68.9
37.7	71.5	93.6	39
48.1	57.2	110.5	123.5
29.9	63.7	65	131.3
18.2	80.6	75.4	67.6
20.8	106.6	72.8	71.5
49.4	113.1	106.6	67.6
44.2	89.7	84.5	59.8
31.2	91	98.8	45.5
58.5	92.3	68.9
39	75.4	61.1
24.7	68.9	55.9
36.4	132.6	27.3
32.5	96.2	26
35.1	191.1	68.9
41.6	89.7	41.6
70.2	123.5	61.1
65	67.6	88.4
80.6	54.6	57.2
75.4	87.1	55.9
80.6	111.8	65
62.4	76.7	66.3
59.8	110.5	41.6
45.5	111.8	71.5
61.1	78	59.8
72.8	72.8	59.8
84.5	33.8	78
91	29.9	67.6
68.9	76.7	71.5
66.3	78	66.3
63.7	40.3	85.8
65	71.5	80.6
68.9		33.8
15.6		74.1
48.1		70.2
70.2		55.9
57.2		61.1
61.1		61.1
71.5		50.7
62.4		79.3
94.9		76.7
46.8		59.8
46.8		84.5
52		44.2
45.5		70.2
41.6		48.1
42.9		35.1
49.4		65
53.3		74.1
62.4		63.7
45.5		59.8
65		58.5
54.6		137.8
50.7
55.9
49.4
49.4
Fig 4J
Tau (s)
SPEG + SERCA2a	SPEGD3098A + SERCA2a	SPEG + SERCA2aT484A	SPEG3A + SERCA2a
67.6	68.9	120.9	53.3
81.9	70.2	87.1	54.6
87.1	84.5	96.2	68.9
46.8	70.2	76.7	85.8
41.6	104	62.4	52
61.1	75.4	61.1	58.5
61.1	70.2	68.9	55.9
61.1	49.4	41.6	63.7
67.6	79.3	85.8	55.9
74.1	74.1	76.7	59.8
57.2	66.3	63.7	40.3
63.7	57.2	79.3	61.1
35.1	61.1	66.3	37.7
48.1	39	71.5	118.3
28.6	42.9	62.4	119.6
16.9	48.1	46.8	57.2
18.2	97.5	49.4	59.8
36.4	98.8	84.5	59.8
37.7	85.8	79.3	54.6
28.6	81.9	74.1	44.2
54.6	84.5	58.5
36.4	63.7	55.9
23.4	62.4	54.6
35.1	81.9	26
31.2	59.8	24.7
35.1	169	61.1
31.2	79.3	39
66.3	114.4	59.8
61.1	63.7	78
74.1	44.2	50.7
68.9	80.6	53.3
75.4	107.9	61.1
58.5	68.9	62.4
55.9	106.6	40.3
75.4	104	49.4
53.3	58.5	58.5
65	63.7	57.2
81.9	29.9	72.8
87.1	23.4	65
59.8	74.1	65
63.7	71.5	61.1
55.9	37.7	71.5
58.5	65	68.9
57.2		18.2
15.6		65
46.8		58.5
67.6		52
48.1		55.9
52		48.1
67.6		48.1
59.8		61.1
92.3		74.1
42.9		55.9
39		70.2
48.1		41.6
41.6		67.6
37.7		44.2
39		33.8
45.5		59.8
45.5		67.6
59.8		55.9
36.4		53.3
58.5		44.2
49.4		133.9
44.2
52
42.9
44.2
Fig 4K
Amplitude (F/F0)				FDHM (ms)				Tau (ms)
vector	SPEG	SPEG3A		vector	SPEG	SPEG3A		vector	SPEG	SPEG3A
1.468	2.425	1.611		624.84	403.44	538.74		467.4	312.42	376.38
1.442	2.059	1.398		565.8	396.06	467.4		415.74	302.58	373.92
1.383	1.777	1.714		578.1	435.42	450.18		403.44	351.78	378.84
1.33	1.915	1.336		531.36	546.12	548.58		430.5	381.3	428.04
1.35	1.749	1.374		624.84	504.3	437.88		447.72	349.32	359.16
1.374	1.586	1.532		575.64	381.3	450.18		415.74	386.22	430.5
1.424	2.496	1.631		590.4	373.92	551.04		546.12	297.66	413.28
2.008	2.204	1.672		405.9	391.14	573.18		361.62	383.76	329.64
1.833	2.366	1.357		472.32	432.96	536.28		403.44	305.04	413.28
1.684	2.039	1.345		489.54	388.68	637.14		472.32	265.68	432.96
1.549	1.469	1.545		403.44	388.68	693.72		418.2	339.48	450.18
1.293	1.405	1.332		511.68	432.96	474.78		523.98	472.32	398.52
1.494		1.526		472.32		563.34		506.76		359.16
1.547		1.992		408.36		523.98		428.04		388.68
1.42		2.546		543.66		509.22		573.18		366.54
2.165		1.55		287.82		600.24		322.26		425.58
1.463		1.868		420.66		462.48		469.86		381.3
1.477		1.409		602.7		563.34		396.06		447.72
1.731				533.82				460.02
1.809				381.3				371.46
1.947				469.86				413.28
1.567				565.8				349.32
1.436				452.64				482.16
1.604				346.86				420.66
1.846				568.26				450.18
2.037				413.28				405.9
1.968				371.46				376.38
1.748				496.92				469.86
1.554				563.34				428.04
1.658				523.98				408.36

## Sheet: Figure 5
Fig 5A
Fig 5B
pSERCA2a (fold)
	WT			PKBα/β KO
basal	0.953297	1.10108	0.945624	0.669658	0.661127	0.693533
insulin	1.32137	1.62663	1.33034	0.645514	0.487666	0.44517
pSPEG (fold)
	WT			PKBα/β KO
basal	1.77168	0.738148	0.49017	0.077555	0.348455	0.220981
insulin	2.48198	2.15503	2.49912	1.01585	0.542454	0.814585
pS473-PKB (fold)
	WT			PKBα/β KO
basal	1.15704	0.97558	0.867385	0.665511	0.72278	0.596321
insulin	1.51557	1.94109	2.08961	0.754774	0.89209	0.866704
Fig 5C
Fig 5D
pT484-SERCA2a (fold)
	basal						insulin
IS	0.336148	0.890788	1.77306	0.876283	0.891662	1.23205	2.40333	2.3003	2.60019	1.34495	2.73842	2.00701
IR	1.62393	1.19782	2.25926	0.80269	0.386267	0.908532	1.29228	1.37515	1.33706	0.948562	0.277458	0.405876
pSPEG (fold)
	basal						insulin
IS	0.684677	1.31837	0.996955	1.00379	0.951128	1.04508	5.42499	5.15977	5.25696	2.30002	2.90121	2.92689
IR	3.53077	2.51808	3.53593	1.03755	1.05207	1.13244	2.42871	3.51476	3.44398	1.36896	0.996411	1.09162
pS473-PKB (fold)
	basal						insulin
IS	0.842693	1.21488	0.94243	1.0495	1.08437	0.866133	7.39948	6.72602	5.95301	4.8752	5.14824	4.63049
IR	3.90439	3.94945	3.34201	2.66583	2.6896	2.83565	4.70814	5.11578	5.48912	3.27227	2.84049	2.85934

## Sheet: Figure 6
Fig 6A
EF (%)
CD	HFD
50.2017	40.8017
53.2883	37.0367
54.6217	41.4517
50.76	46.49
52.6867	48.8283
52.3
Fig 6B
FS (%)
CD	HFD
25.2667	19.835
27.0983	17.7533
28.0717	20.27
25.655	22.805
26.7867	24.1467
26.68
Fig 6C
Amplitude (F/F0)			FDHM (ms)			Tau (ms)
CD	HFD		CD	HFD		CD	HFD
4.904	2.927		334.56	460.02		452.64	573.18
4.06	4.314		332.1	440.34		484.62	514.14
5.276	3.953		354.24	319.8		489.54	447.72
3.615	4.122		408.36	383.76		538.74	435.42
3.147	4.114		408.36	373.92		551.04	378.84
2.92	1.997		354.24	740.46		494.46	738
2.79	2.319		334.56	691.26		494.46	806.88
3.549	3.075		270.6	555.96		396.06	654.36
2.657	3.956		437.88	337.02		553.5	391.14
6.768	3.171		260.76	354.24		307.5	415.74
4.206	2.818		280.44	405.9		312.42	536.28
3.978	4.307		263.22	307.5		307.5	423.12
3.204	2.188		391.14	398.52		575.64	506.76
3.454	4.161		371.46	314.88		536.28	418.2
3.525	3.936		381.3	359.16		484.62	381.3
4.125	2.127		285.36	369		383.76	484.62
3.636	5.225		322.26	292.74		430.5	329.64
4.036	2.643		218.94	351.78		275.52	501.84
4.29	2.353		260.76	437.88		354.24	592.86
2.416	3.864		369	287.82		558.42	337.02
3.635	2.483		246	337.02		341.94	430.5
3.552	4.527		241.08	246		329.64	319.8
4.117	4.746		329.64	317.34		452.64	341.94
3.1	3.184		250.92	364.08		349.32	460.02
3.14	4.177		393.6	371.46		484.62	403.44
3.274	3.821		356.7	371.46		452.64	482.16
3.593	3.258		324.72	359.16		460.02	477.24
4.76	1.73		314.88	423.12		383.76	607.62
3.575	3.212		287.82	364.08		388.68	361.62
2.703	3.136		403.44	442.8		501.84	469.86
5.1	2.674		248.46	432.96		324.72	487.08
4.507	4.424		216.48	376.38		300.12	452.64
4.016	2.925		302.58	432.96		383.76	509.22
3.239	3.425		312.42	327.18		445.26	410.82
3.379	4.998		297.66	253.38		359.16	309.96
3.527	3.879		268.14	309.96		329.64	341.94
4.263	1.89		255.84	396.06		295.2	492
4.838	2.377		248.46	378.84		317.34	469.86
3.114	3.42		339.48	322.26		440.34	445.26
3.471	3.563		307.5	314.88		405.9	428.04
4.236	5.03		194.34	341.94		236.16	415.74
3.909	3.336		211.56	354.24		250.92	472.32
4.311			258.3			344.4
3.72			292.74			432.96
3.482			337.02			398.52
3.498			246			314.88
3.694			270.6			322.26
3.168			241.08			292.74
4.487			282.9			388.68
4.205			319.8			445.26
2.444			349.32			423.12
2.386			341.94			496.92
5.102			233.7			275.52
5.128			214.02			263.22
4.857			201.72			250.92
5.014			297.66			396.06
4.256			307.5			418.2
3.57			260.76			376.38
3.239			255.84			351.78
4.408			248.46			270.6
3.151			241.08			327.18
3.377			337.02			410.82
5.228			317.34			383.76
4.739			189.42			228.78
Fig 6D
Fig 6E
pT484-SERCA2a (fold)
	basal									insulin
CD	1.1493	1.00096	0.849743	0.842653	0.955691	1.20166	0.955112	0.962989	1.0819	1.38839	1.66852	1.26521	1.23903	1.46448	1.42337	1.07125	1.57853	1.34565
HFD	1.01438	0.675702	0.713986	1.08243	1.1046	1.21738	1.11648	1.16263	0.954497	0.789461	0.766418	1.07684	0.886449	0.773752	0.857333	1.10556	0.889359	0.968585
pSPEG (fold)
	basal									insulin
CD	1.28427	0.967088	0.74864	1.20436	0.950274	0.845364	1.18704	0.594082	1.21887	2.41163	2.92563	2.7096	1.31193	2.20774	1.71795	1.52672	1.52751	1.37794
HFD	0.223753	0.592832	0.240572	0.809331	0.833615	1.18475	0.287892	0.861725	0.657097	0.954028	1.97041	0.955701	1.22927	1.07584	1.07142	0.567958	0.621862	0.369135
pS473-PKB (fold)
	basal									insulin
CD	1.47134	0.556457	0.972198	0.829476	0.818122	1.3524	1.00301	0.925171	1.07182	3.4114	3.02348	2.73656	2.39368	2.23359	2.31414	2.51924	2.07141	1.71121
HFD	0.233985	0.136708	0.230937	1.06546	1.0508	0.637248	0.45404	0.624253	0.662616	1.48526	1.73591	2.38319	0.978451	0.888388	1.30795	1.35436	1.20806	1.7515

## Sheet: Figure 7
Fig 7B
OGTT, blood glucose (mM)
	WT					Speg3A
0 min	4.8	5.2	5.3	4.4	4.6	4.1	4.6	4.8	4.5	3.8	4.3
15 min	16	14.6	16.3	13.7	20.2	12.1	12.7	19.3	18.8	16.2	15.2
30 min	18.7	15.5	17.8	15.4	18.3	14.1	15	17.7	20.3	20.2	15.5
45 min	16.8	15.6	13.4	12.7	16.7	13.2	13.9	16.8	14.7	17.2	11.7
60 min	14.8	14.3	12.3	9.4	11.2	11.1	12	12.6	10.9	10.2	10.1
120 min	6.4	7.2	6.9	5.8	7.5	6.1	6.3	7	5.1	5.9	6.3
Fig 7C
blood glucose (mM)			plasma NEFA (mEq/L)			plasma TG (mg/dl)			plasma TC (mg/dl)
WT	Speg3A		WT	Speg3A		WT	Speg3A		WT	Speg3A
5.5	5.7		1.277	1.448		100.06	128.766		135.704	124.248
4.9	4.7		1.624	1.721		99.387	131.905		106.214	131.779
4.9	4.4		1.35	1.987		114.413	98.714		118.732	90.515
3.9	3.4		1.89	1.274		127.42	65.075		125.415	98.471
3.9	3.6		1.171	1.352		57.45	65.972		97.516	96.137
4.4	4.6		1.344	0.957		90.865	65.523		119.262	94.015
3.8	5.7		1.493	1.373		75.166	68.214		105.366	85.635
5.1	4.5		1.498	1.437		76.063	90.192		85.741	94.122
5.1	5.1		1.661	1.23		95.574	63.953		127.43	89.454
3.7	4.9		1.072	1.789		73.372	126.972		82.983	122.444
4.1	4.6		1.062	1.859		81.894	74.494		87.863	74.497
4.3			1.167			78.53			119.899
3.1			1.464			116.655			91.788
4.8			1.55			117.328			113.216
3.6			1.117			65.299			75.558
Fig 7D

## Sheet: Figure 8
Fig 8A
Fig 8B
pT484-SERCA2a (fold)
	basal						insulin
WT	0.787989	1.13368	1.07833	0.945406	0.884498	1.1701	1.46642	1.30511	1.37835	1.35313	1.40993	1.3127
Speg3A	0.969071	0.644428	1.36267	1.19097	0.889019	0.586867	0.756922	0.907534	0.472869	0.814285	0.854255	0.815947
pSPEG (fold)
	basal						insulin
WT	0.759943	1.39964	0.840419	1.29438	0.861395	0.844229	2.06997	2.55795	2.02302	1.62025	1.94714	1.4485
Speg3A	0.942021	0.586526	0.398838	0.361588	0.712209	0.738155	0.72257	0.707327	0.554469	0.972413	0.897818	0.601903
pS473-PKB (fold)
	basal						insulin
WT	0.661655	1.05405	1.28429	0.850219	0.972631	1.17715	9.16551	8.89464	7.41111	8.61752	12.0265	15.1842
Speg3A	1.07468	1.06106	0.621417	1.50835	1.44752	1.04937	7.48911	6.50614	7.25043	14.2713	13.8358	10.6279
Fig 8C
Fig 8D
pT484-SERCA2a (fold)
WT	Speg3A
1.17864	0.99536
1.08265	0.576512
1.0365	0.474182
0.885527	0.599413
0.816683	0.921354
0.935623	0.849432
1.18078	0.744771
1.1214	0.735399
0.849721
0.912468
Fig 8E
Fig 8F
SERCA2a oligomerization (fold)
WT	Speg3A
0.809655	1.10301
1.19462	0.81324
1.01422	0.848109
1.15126	1.09831
0.83592	0.745822
0.994328	0.721487
0.942059	0.860796
0.979746	0.708232
1.37068	0.584064
0.965236	0.928309
0.745103	0.854332
0.997174	0.69479
Fig 8G
SR calcium uptake (nmol/min/mg)
WT	Speg3A
1.44735	1.00707
1.86628	1.33213
1.76131	1.10824
1.65774	1.22697
2.01561	1.39299
1.83882	1.30198
1.93317	1.20574
1.83709	1.56919
2.34445	1.17448
1.86539	1.36217
1.88887	1.62163
1.99916	1.66844
1.98441	1.72619
2.12279	1.8211
1.94468
Fig 8H
SERCA2a ATPase (nmol/min/mg)
WT	Speg3A
27.3074	38.597
30.556	41.5239
33.1613	37.2783
33.1291	26.8892
Fig 8J
Amplitude (F/F0)			FDHM (ms)			Tau (ms)
WT	Speg3A		WT	Speg3A		WT	Speg3A
3.499	2.736		336	381		396	483
4.171	2.256		339	369		366	471
2.496	2.967		411	252		501	315
3.785	3.657		249	294		309	336
5.718	2.753		240	543		258	651
2.724	1.409		177	444		213	501
1.678	1.515		348	282		408	297
3.566	2.485		162	294		147	351
2.322	2.095		192	261		159	240
2.464	2.508		147	207		129	210
2.605	4.508		357	237		423	267
4.822	1.444		189	342		183	408
3.118	1.375		345	372		375	531
3.949	3.979		297	222		333	228
3.376	1.666		288	408		324	507
1.921	1.76		210	171		189	198
2.318	2.071		141	309		117	342
3.858	1.896		180	222		201	231
4.888	2.479		180	237		180	306
4.062	2.576		183	198		198	177
2.717	2.231		234	252		252	270
1.58	3.215		234	240		273	240
2.682	1.614		183	411		177	537
3.626	4.328		216	264		201	255
2.242	4.892		246	291		273	309
2.031	2.814		198	216		168	240
1.997	1.91		153	177		138	180
2.027	1.446		186	501		174	639
1.614	2.594		147	354		168	444
2.929	2.66		204	408		213	495
2.036	2.609		270	366		348	492
1.97	2.989		225	348		213	411
2.192	4.97		261	252		285	324
3.651	3.343		168	255		156	324
3.322	4.401		201	228		216	264
2.16	2.361		228	255		234	366
2.999	3.917		225	207		207	210
4.754	1.832		243	417		249	516
2.49	1.499		213	219		222	261
1.8	1.996		189	324		189	348
2.347	1.597		249	336		297	402
1.859	1.915		213	291		183	393
2.168	4.411		183	240		207	243
2.165	2.09		249	300		246	348
2.617	2.079		198	297		228	333
2.286	1.893		213	252		207	294
1.356	2.87		309	231		450	258
2.819	2.246		219	258		183	228
3.69	3.214		180	312		204	366
2.295	2.88		201	246		192	228
2.183	3.687		207	219		147	210
1.668	1.81		195	174		183	138
2.207	3.042		177	228		192	234
1.578	1.818		279	258		237	225
3.059	2.439		216	171		219	141
2.501	1.51		222	279		243	354
2.15	1.718		222	228		246	360
1.621	3.022		198	237		219	201
2.038	2.803		237	255		264	264
2.255	1.708		210	261		231	342
3.948	4.307		177	288		171	330
3.186	3.211		189	219		219	210
2.759	2.891		189	204		207	231
1.719	2.665		144	210		225	225
2.506	2.357		213	192		210	195
4.114	2.854		189	249		174	246
2.257	1.842		270	228		312	252
2.079	1.771		183	219		174	231
1.59			279			336
2.732			240			243
2.25			225			285
2.008			168			177
1.684			174			138
3.204			144			123
1.545			231			183
Fig 8K
CaSpF (Sparks/100μm/s)			Ca Sparks Amplitude (F/F0)			Ca Sparks FWHM (μm)			Ca Sparks FDHM (μs)			Ca Sparks Tau (μs)
WT	Speg3A		WT	Speg3A		WT	Speg3A		WT	Speg3A		WT	Speg3A
2.61	2.54		0.375078	0.51612		2.2277	1.70073		12.32	26.18		11.449	26.5016
1.27	1.80667		0.677475	0.5523		3.19765	2.45526		36.96	33.88		41.7406	32.1179
1.08	1.12		0.358475	0.56172		3.26245	2.10414		36.96	27.72		53.077	22.4604
1.15	1.26667		0.412325	0.58401		2.6988	2.03985		26.18	24.64		25.994	28.9096
0.92	1.235		0.433525	0.41202		1.96732	2.94741		21.56	30.8		23.4316	37.0396
1.3	1.55		0.346081	0.54435		1.73671	2.31603		24.64	24.64		19.8643	23.3156
2.055	1.77		0.452134	0.59211		2.31605	1.8627		20.02	24.64		21.9068	22.8243
2.20333	3.13333		0.389758	0.43605		2.93795	2.29839		30.8	30.8		31.9013	24.5809
1.9	2.22		0.435436	0.68793		1.92349	2.01792		20.02	18.48		19.0678	20.3665
2.44	2.71		0.367954	0.2861		2.18916	1.57996		23.1	33.88		22.3391	15.2585
2.15333	2.38		0.508118	0.55038		2.49262	2.11044		29.26	20.02		18.5527	18.6164
1.505	1.41667		0.60762	0.55362		2.1639	2.19519		13.86	21.56		14.8424	18.7233
1.17333	1.13		0.446784	0.44718		2.45396	1.91841		20.02	24.64		20.0975	14.5105
1.19	3.05		0.363714	0.629717		2.09729	2.13532		38.5	21.56		53.4512	18.8803
1.35333	3.33333		0.382018	0.333546		1.7388	2.20096		24.64	36.96		17.9978	38.4099
3.24	0.83		0.430768	0.390517		2.41714	1.79947		20.02	20.02		22.2624	15.905
0.59	3.29333		0.512382	0.43746		2.15168	2.04716		13.86	15.4		13.9652	14.0393
2.47667	0.57		0.3609	0.38462		3.97598	2.46062		18.48	44.66		11.9898	45.8067
2.78	1.73		0.410875	0.3114		3.4128	2.7573		27.72	38.5		37.1964	40.6808
2.696	2.29		0.3807	0.533748		1.5388	2.57062		21.56	36.96		22.4004	27.7295
1.88	3.06		0.313761	0.671042		2.78174	2.51184		18.48	26.18		13.6387	23.9068
3.632	0.57		0.574077	0.555934		2.08471	2.08624		29.26	27.72		28.3494	32.1272
5.08	1.505		0.369159	0.565488		2.92163	2.33138		23.1	33.88		8.71409	32.8967
3.83	3.1		0.50622	0.538461		2.65795	2.79261		20.02	26.18		22.9349	30.8126
2.875	2.25		0.54119	0.610241		3.05432	2.21785		23.1	16.94		25.687	16.9996
5.7175	2.766		0.430846	0.341094		2.00556	2.51139		15.4	33.88		15.4479	45.4289
4.835	3		0.519506	0.389636		1.89982	2.41914		20.02	21.56		24.0354	21.4414
4.00333	4.746		0.553288	0.670332		3.42367	2.22719		30.8	35.42		34.472	31.4305
3.26	3.42		0.59985	0.382668		2.25172	1.75068		12.32	23.1		12.0383	23.8093
2.372	2.9		0.649388	0.71277		3.06082	2.80137		18.48	27.72		18.9401	24.8989
2.7475	0.868		0.646815	0.53493		2.13466	3.29634		15.4	21.56		14.0705	27.7491
3.89	5.77		0.646505	0.672		2.7422	2.52768		23.1	44.66		22.6914	55.4608
2.115	4.852		0.488746	0.666		2.57232	2.08284		20.02	15.4		23.133	14.5382
5.78667	3.1025		0.556295	0.401592		3.16144	2.65162		12.32	35.42		14.0183	38.7883
3.21333	2.96		0.463617	0.404184		3.73999	3.3131		47.74	56.98		47.398	50.4019
	3.6375		0.444312	0.380304		3.44461	2.64631		52.36	29.26		48.6625	33.7656
	1.905		0.412412	0.459351		2.25527	2.71601		20.02	15.4		19.1596	9.86278
	4.105		0.441194	0.503874		3.02931	2.00521		18.48	16.94		5.90267	15.4959
	4.63333		0.451802	0.417717		2.10759	2.92421		15.4	44.66		14.5653	63.8091
	1.98667		0.343014	0.293246		1.71478	1.38024		12.32	30.8		11.6073	22.2073
	2.075		0.255697	0.293436		1.88882	2.76161		13.86	47.74		15.0021	44.0047
			0.624807	0.513061		2.75516	1.9211		16.94	15.4		16.8223	13.3359
			0.382806	0.355373		2.69455	2.57947		44.66	26.18		31.5705	23.9658
			0.506574	0.433228		2.40894	2.839		20.02	18.48		17.9278	20.3685
			0.49032	0.587719		3.03269	2.20494		33.88	15.4		38.9266	16.093
			0.400572	0.368483		3.30137	1.9765		29.26	24.64		28.0793	27.5691
			0.711801	0.612858		2.29527	2.04603		12.32	20.02		12.3771	15.5254
			0.474422	0.382973		3.05895	1.49042		27.72	15.4		26.9942	15.3683
			0.733148	0.410982		3.9298	1.97146		43.12	16.94		45.4998	15.9946
			0.563498	0.36377		2.42102	2.13739		30.8	16.94		26.6181	20.4524
			0.551148	0.631356		2.18829	2.66083		23.1	21.56		25.0435	19.6546
			0.416468	0.613768		2.82958	2.55972		26.18	23.1		23.0672	23.3125
			0.53001	0.813926		1.88427	3.38405		15.4	35.42		16.1986	33.0541
			0.565344	0.61523		2.28402	2.4397		13.86	23.1		11.4079	17.6389
			0.546175	0.546346		2.62272	3.25927		23.1	56.98		21.3897	79.7374
			0.564875	0.345828		3.17643	1.86121		27.72	16.94		23.0989	20.8853
			0.4265	0.306642		1.85635	2.46021		26.18	16.94		28.9505	17.6792
			0.422625	0.364056		3.6994	2.71196		40.04	35.42		55.3277	40.4438
			0.44154	0.52164		2.83327	3.76469		32.34	38.5		44.6931	37.9804
			0.493086	0.364056		2.62051	2.71196		18.48	35.42		16.8784	40.4438
			0.464486	0.52164		2.43212	3.76469		20.02	38.5		22.9368	37.9804
			0.486882	0.365088		2.67997	3.01106		13.86	35.42		13.714	39.1667
			0.437074	0.557712		2.2695	2.55487		21.56	20.02		22.6973	21.224
			0.417406	0.38844		2.84317	2.48602		21.56	30.8		25.8481	35.3114
			0.404846	0.470688		3.15963	2.44207		23.1	15.4		24.8149	13.5035
			0.493787	0.418198		2.28816	2.58592		21.56	18.48		22.3229	17.335
			0.373474	0.458062		2.31812	2.89412		20.02	20.02		16.0206	17.2617
			0.282784	0.509102		2.32618	2.01146		18.48	12.32		22.0413	11.2779
			1.097	0.316624		2.23156	2.3344		21.56	21.56		22.5283	35.0184
			1.5446	0.42345		2.42885	2.89		21.56	20.02		14.4909	20.0394
			0.8828	0.448525		1.90604	2.48285		16.94	16.94		16.9958	18.5151
			0.8226	0.628408		1.88596	2.80322		18.48	40.04		17.5321	26.2804
			1.1371	0.373428		2.46954	2.84517		21.56	67.76		22.2584	110.005
			1.2154	0.500302		1.75807	1.67233		16.94	15.4		15.4015	13.7941
			1.434	0.476696		2.63909	1.93241		16.94	20.02		16.1463	14.4822
			1.4911	0.46332		2.43863	2.23267		32.34	27.72		34.5011	26.0125
			0.8413	0.577412		1.81284	2.08831		16.94	21.56		14.7956	21.3643
			0.7245	0.37213		3.18944	3.00047		26.18	30.8		4.66651	32.67
			1.1443	1.0752		1.90125	2.21372		23.1	20.02		21.2674	20.2781
			1.4053	0.6293		2.00597	2.25662		24.64	32.34		21.3854	30.6093
			1.1769	0.8864		1.69704	2.62324		16.94	38.5		13.2868	41.6721
			1.0582	1.3032		1.88035	2.5604		24.64	23.1		22.9851	20.6667
			1.1718	1.7618		2.11305	3.15343		24.64	36.96		18.4882	31.5551
			1.19	0.9679		1.56502	1.95221		18.48	24.64		16.5199	28.2892
			1.2523	1.0833		2.08504	2.48446		23.1	18.48		24.2966	17.6037
			0.9751	1.516		2.81069	2.0319		20.02	20.02		18.0031	20.968
			1.8237	0.9132		1.87949	2.25438		16.94	38.5		17.0144	52.2744
			1.1007	1.5292		2.35115	2.58831		18.48	18.48		18.8826	17.9784
			0.9821	2.2098		1.93984	2.53121		15.4	32.34		16.8481	24.4715
			1.3973	0.7797		2.48197	2.42054		18.48	20.02		15.8671	19.9405
			1.4878	1.4907		1.90436	2.12604		16.94	16.94		13.9692	16.6248
			1.855	0.8445		1.72093	3.49503		18.48	23.1		17.9576	26.1785
			1.4465	1.2889		1.39062	2.60295		16.94	20.02		20.591	20.3731
			1.0142	1.4385		2.11354	2.76897		16.94	24.64		11.6372	23.2269
			1.8462	1.0295		2.32291	2.49208		20.02	21.56		13.6064	23.1838
			1.4009	0.547		2.35403	2.82029		18.48	30.8		16.0463	32.6009
			1.048	1.2583		3.16135	2.23497		24.64	20.02		13.4397	22.4296
			1.0665	0.725		2.69386	1.9698		21.56	18.48		23.4905	13.9002
			1.1895	0.9619		3.0197	3.46729		27.72	18.48		25.1226	14.5856
			1.8526	0.9799		2.36986	2.11559		29.26	20.02		23.5916	16.1315
			0.7992	1.5385		2.1415	1.5273		20.02	15.4		18.7566	14.7056
			1.0086	1.1965		2.04655	2.30497		16.94	20.02		11.8238	17.7685
			1.4233	1.1123		1.72914	3.94883		16.94	32.34		16.9961	36.0112
			1.1166	0.9852		2.19006	2.61931		18.48	20.02		21.5026	17.9561
			0.6673	1.4174		2.66151	2.41146		27.72	38.5		21.0778	37.771
			1.7421	1.2406		2.48253	2.31849		23.1	30.8		20.5422	37.1667
			1.0351	1.8684		1.88923	2.45206		20.02	21.56		22.1862	16.5815
			1.4732	1.2049		2.4757	2.51657		20.02	23.1		17.2791	26.2077
			1.052	1.2281		2.63862	2.75333		18.48	26.18		8.60691	31.9054
			1.2694	0.921		2.34618	2.50338		24.64	29.26		21.4115	30.1119
			1.1397	1.1787		2.00937	2.37964		20.02	16.94		21.6655	16.0208
			0.9118	1.095		1.98412	2.25462		16.94	24.64		13.4077	26.9597
			1.1983	1.1781		1.6871	2.41448		16.94	20.02		15.5583	22.2207
			0.8428	1.0341		2.13054	2.14615		24.64	24.64		24.1418	27.8464
			1.0989	1.0365		2.32768	2.01736		16.94	18.48		15.3315	18.6326
			1.3343	1.5509		1.84996	2.03817		16.94	24.64		9.5557	24.9403
			0.8007	0.8534		1.3363	2.26781		16.94	20.02		18.7866	23.9236
			0.8896	1.5778		1.42445	2.74116		20.02	32.34		21.2911	30.6348
			0.9547	1.3191		1.58208	2.20499		26.18	18.48		23.6673	15.5132
			0.7707	1.4378		2.08092	1.85876		24.64	29.26		27.9783	33.5652
			1.9241	1.1998		1.87062	2.22502		33.88	21.56		39.0741	19.2891
			1.8043	1.1998		1.75128	2.22502		52.36	21.56		73.1314	19.2891
			1.3404	1.9506		1.86251	2.30116		16.94	23.1		13.1556	18.8128
			1.1615	0.9692		1.68944	1.96812		16.94	23.1		13.2942	12.2567
			1.1519	0.7374		2.14401	2.66012		23.1	24.64		22.2442	22.5213
			1.1227	0.785		1.73201	1.79655		26.18	21.56		26.1547	27.6187
			1.2754	1.733		2.14415	1.9371		21.56	16.94		23.0578	17.5075
			1.2383	1.0059		2.01125	2.02728		18.48	21.56		18.3328	24.0514
			1.442	1.1061		2.56877	2.08255		30.8	23.1		37.6399	25.2423
			1.69	1.2038		2.98527	2.62039		21.56	43.12		16.9198	53.9765
			1.801	1.3879		2.77646	1.37983		20.02	18.48		19.4531	16.8069
			1.3069	0.7485		2.22866	3.26634		18.48	32.34		18.016	39.3057
			1.096	0.7284		2.62084	2.4231		18.48	30.8		21.6185	32.0428
			1.5055	1.4618		1.87018	1.69754		21.56	20.02		21.3897	18.3
			1.098	1.092		2.25003	2.63644		16.94	26.18		16.2273	27.941
			1.1744	1.0589		2.24169	2.32472		18.48	35.42		18.3656	39.6689
			0.9796	1.2058		1.95154	2.98443		23.1	23.1		22.6412	22.8063
			1.2111	0.9209		2.03477	3.24046		23.1	32.34		18.069	26.0884
			1.3484	0.7523		2.27727	2.78621		20.02	27.72		20.0885	26.0416
			1.4502	0.8214		3.10676	2.81144		21.56	32.34		22.516	30.7616
			0.9008	0.7779		2.0447	2.09881		16.94	18.48		16.0744	16.4136
			0.9815	0.814		1.77937	2.04416		38.5	32.34		47.1414	35.2702
			1.1189	1.2442		2.33184	2.12505		18.48	24.64		19.041	24.4902
			0.6924	1.4379		1.75167	1.79233		16.94	16.94		13.1987	16.1692
			0.9639	1.1857		1.4232	2.03375		21.56	16.94		19.753	16.1407
			1.1397	1.1338		2.13481	2.94623		20.02	23.1		17.1627	23.7134
			1.9737	1.6953		1.59347	2.11948		24.64	18.48		23.0387	18.0366
			0.8541	0.9289		2.26469	2.72298		20.02	23.1		15.1471	24.0243
			1.2481	1.3175		1.8515	1.90807		20.02	23.1		19.3441	23.8141
			1.0132	0.7329		1.90041	1.91051		16.94	36.96		16.9962	41.6029
			1.1426	1.1156		2.22845	2.38547		24.64	29.26		22.0908	19.0087
			0.8631	1.2529		1.75164	2.19449		18.48	32.34		13.3547	37.7408
			0.9989	0.8467		2.40887	2.49198		35.42	18.48		37.3971	20.3369
			1.6292	0.6462		2.16838	1.46437		26.18	23.1		21.5067	24.9853
			1.2943	1.7581		1.71644	3.46488		16.94	38.5		8.76414	40.911
			2.113	1.4808		1.79744	2.67341		21.56	27.72		17.3173	29.9923
			0.9377	2.0385		1.95408	2.11483		15.4	23.1		14.1079	20.2991
			1.4943	0.8001		1.72729	2.7902		26.18	41.58		27.0007	39.7018
			1.2146	1.1009		2.16227	2.21834		18.48	41.58		15.6707	54.2428
			1.1353	0.816		1.71983	1.39231		16.94	24.64		15.5397	31.3142
			1.2941	1.863		1.68539	1.58884		24.64	15.4		28.3519	14.345
			1.4292	1.4219		1.35558	3.03931		16.94	16.94		16.1293	17.6761
			1.3033	2.2057		1.8945	2.62832		29.26	27.72		33.9225	25.5655
			1.3977	1.319		2.06684	2.87092		26.18	20.02		23.0686	17.5903
			1.8073	0.7082		1.74211	2.90382		23.1	27.72		17.9268	21.8273
			1.2365	1.5468		2.08858	2.22109		24.64	18.48		21.21	18.9271
			1.1822	1.838		1.35361	2.2196		18.48	16.94		19.4163	19.0537
			1.5762	1.3377		2.32238	2.07615		38.5	15.4		54.7877	13.8705
				1.8136			2.40846			20.02			20.6084
				1.2919			1.80719			13.86			14.5183
				1.5619			1.92345			16.94			16.1303
				1.9312			2.48469			13.86			11.1324
				1.3844			2.24144			20.02			17.6079
				0.9444			1.80851			15.4			12.3061
				1.4206			1.7551			16.94			14.8827
				0.851			1.50241			18.48			18.6063
				1.3183			2.42757			26.18			23.7442
				1.2697			2.43979			29.26			29.6958
				1.7966			1.69843			20.02			19.3978
				0.9768			1.34424			23.1			26.8519
				1.0472			1.55201			10.78			10.0514
				0.8738			2.1579			16.94			14.5787
				0.7376			3.31			26.18			21.8765
				0.7159			2.21264			33.88			31.7194
				1.5052			2.03348			21.56			23.4704
				1.7294			2.2535			24.64			27.7861
				1.5795			2.53853			23.1			18.911
				0.8497			2.29688			23.1			24.0377
				1.5598			2.57817			29.26			25.039
				0.8925			2.02088			24.64			23.9596
				0.6305			2.10683			49.28			68.0729
				1.0557			1.96195			21.56			23.1376
				1.2071			1.57902			18.48			18.8555
				1.263			3.18864			64.68			71.4702

## Sheet: Figure 9
Fig 9A
EF (%)
	WT																	Speg3A
2 M	50.5083	54.6117	54.4833	55.8533	55.0167	47.5017	51.905	50.16	54.6233	57.98	52.185	52.695	56.7517	49.6683	57.9583			43.0183	39.5967	49.7417	47.775	49.845	45.225	44.8917	41.1417	40.4017
5 M	50.7517	60.5833	59.0817	56.995	56.8717	55.3867	48.0183	61.3783	58.29	51.6817	56.06	53.5267	54.1867	54.3783	57.7417	47.6067	50.6483	39.95	37.12	43.93	39.3683	37.87	41.8483	42.045	37.6617	44.7583	42.0817	34.93	40.9783
FS (%)
	WT																	Speg3A
2 M	25.2867	27.835	27.7183	28.4333	28.0817	23.6367	26.115	24.8317	27.6333	29.8733	26.09	26.6117	28.8433	24.955	30.2083			20.9233	18.8783	24.8867	23.565	24.855	22.1333	21.865	19.6383	19.31
5 M	25.52	31.9367	30.785	29.2667	29.3033	28.405	23.9317	32.44	30.39	26.0517	28.7883	27.095	27.6417	27.6283	29.6733	23.525	25.2817	19.2383	17.5567	21.4167	18.8683	18.0367	20.3417	20.41	17.8867	21.835	20.41	16.5833	19.8533
LV Vol;s (μL)
	WT																	Speg3A
2 M	33.5567	29.29	28.4567	23.0883	28.6917	43.0967	31.1983	25.7517	23.815	22.88	25.095	30.585	18.88	41.6833	31.81			42.6567	38.305	36.9433	32.9233	33.1767	37.755	33.95	32.425	35.925
5 M	36.2783	27.9933	25.1117	24.355	27.4367	30.8317	42.3667	25.9683	30.5817	33.94	28.5783	28.4567	32.1767	27.8817	21.9633	35.2333	30.005	47.6	41.415	40.245	45.165	45.91	48.3683	45.4633	42.9533	36.9433	44.2733	56.1717	49.48
LV Vol;d (μL)
	WT																	Speg3A
2 M	67.8083	64.5083	62.5183	52.33	63.7733	82.1367	64.8733	51.69	52.4767	54.4417	52.48	64.685	43.6867	82.76	75.67			74.895	63.4333	73.5117	63.0567	66.1417	68.93	61.6333	55.115	60.225
5 M	73.7117	71.01	61.4683	56.62	63.6	69.12	81.5133	67.2533	73.315	70.2483	65.045	61.2967	70.2483	61.1	51.9967	67.2483	60.7533	79.2833	65.7983	71.7933	74.4867	73.9017	83.17	78.46	68.9317	66.8783	76.48	86.315	83.805
LVAW;s (mm)
	WT																	Speg3A
2 M	0.63	0.63	0.63	0.65	0.67	0.65	0.63	0.63	0.62	0.62	0.62	0.67	0.66	0.66	0.66			0.62	0.6	0.63	0.59	0.64	0.6	0.62	0.62	0.63
5 M	0.69	0.65	0.67	0.65	0.64	0.66	0.64	0.68	0.71	0.67	0.66	0.64	0.65	0.63	0.64	0.68	0.66	0.65	0.62	0.64	0.6	0.63	0.62	0.61	0.61	0.62	0.62	0.61	0.63
LVAW;d (mm)
	WT																	Speg3A
2 M	0.44	0.43	0.43	0.44	0.45	0.44	0.43	0.42	0.43	0.42	0.43	0.43	0.44	0.44	0.45			0.43	0.42	0.43	0.42	0.42	0.38	0.41	0.39	0.41
5 M	0.46	0.45	0.45	0.45	0.46	0.45	0.44	0.47	0.47	0.43	0.44	0.44	0.46	0.44	0.44	0.45	0.46	0.44	0.43	0.43	0.41	0.44	0.41	0.42	0.42	0.41	0.42	0.43	0.42
LVPW;s (mm)
	WT																	Speg3A
2 M	0.96	1.05	0.98	1.08	1.11	1.08	1.14	0.96	1.15	1.09	1.08	0.94	1.06	1.07	1.31			1.02	0.86	1.08	0.92	0.93	0.87	0.86	0.81	0.94
5 M	1.03	1.17	1.14	0.93	1.07	1.18	0.93	1.12	1.2	1.06	1.06	1.01	1.08	1.08	0.99	1.08	1.01	1.04	0.89	1.01	0.96	0.92	0.91	0.9	0.82	0.88	0.85	0.93	0.91
LVPW;d (mm)
	WT																	Speg3A
2 M	0.67	0.65	0.65	0.71	0.72	0.7	0.74	0.65	0.75	0.74	0.68	0.65	0.66	0.67	0.83			0.73	0.68	0.72	0.6	0.67	0.63	0.62	0.62	0.66
5 M	0.74	0.73	0.77	0.64	0.67	0.75	0.64	0.71	0.87	0.71	0.69	0.67	0.73	0.71	0.67	0.73	0.76	0.7	0.65	0.7	0.73	0.67	0.72	0.71	0.57	0.63	0.65	0.74	0.64

## Sheet: Supplementary Figure 1
Supplementary Fig. 1A
Supplementary Fig. 1B
Supplementary Fig 1C
PKBα (fold)
PKBαf/f; PKBβ-/-	PKBαf/f; MCM; PKBβ-/-
0.904723	0.239924
1.07301	0.230145
0.979272	0.153887
1.04299	0.170167
Supplementary Fig 1D
Supplementary Fig 1E
Relative cell size (%)
PKBαf/f; PKBβ-/-	PKBαf/f; MCM; PKBβ-/-
89.06	92.9152
121.05	48.3623
80.98	76.6414
67.96	76.4444
102.43	190.019
79.16	122.875
118.4	61.2509
45.79	124.165
120.91	148.441
123.88	72.4112
65.14	46.0761
92.12	56.4027
142.47	153.946
79.88	56.3633
76.52	34.0656
179.2	61.6552
115.46	25.4745
110.42	54.6401
189.8	95.6856
108.93	74.3189
96.28	117.911
63.46	192.252
70.5	129.737
116.79	95.2667
94.52	106.166
144.45	174.548
61.15	47.5691
85.49	66.8206
160.57	126.906
107.79	68.3634
67.1	97.9997
48.11	107.82
100.68	47.3099
119.9	115.501
85.06	62.4598
95.8	106.819
81.82	189.656
133.92	31.7017
157.39	88.121
50.71	109.123
73.16	164.945
174.38	66.5884
89.34	96.0547
75.91	157.355
67.59	159.255
87.42	197.999
145.1	88.5792
107.69	155.389
87.62	75.8389
128.88	56.1207
101.68	84.9151
94.62	69.9643
30.53	138.129
95.74	154.485
41.24	116.007
45.45	34.837
189.24	208.705
209.33	72.7056
139.26	124.397
101.22	149.907
98.04	50.9408
55.56	96.9422
53.83	108.393
64.16	88.2931
88.28	132.741
101.45	100.778
87.85	82.8664
89.74	205.963
129.53	50.0159
60.72	127.136
118.07	77.2634
86.74	97.4378
96.92	80.9752
118.48	54.8682
82.63	130.203
134.27	58.918
195.7	57.9766
76.09	134.097
90.3	30.0676
64.46	71.1255
98.68	108.057
67.5	118.483
196.28	151.823
138.47	136.86
81.29	126.719
164.06	25.8042
130.68	82.066
100.73	79.928
75.45	48.7303
149.29	45.7422
75.4	69.1141
167.65	64.6682
103.73	63.03
130.69	82.6134
74.73	59.0984
127.91	109.257
168.36	88.9172
80.82	76.8529
89.88	65.4935
112.81	109.421
107.92	106.232
45.15	67.4179
58.48	72.3075
53.75	100.666
162.84	84.405
96.35	99.36
83.55	96.4984
83.61	73.562
83.96	91.9904
46.18	87.4657
99.23	213.731
67.36	63.2353
77.02	98.4476
94.48	43.5462
32.72	38.8329
105.77	117.782
71.69	172.277
71.32	50.0782
47.83	85.8109
87.71	200.425
157.75	84.3138
97.53	58.2275
95.85	76.6414
62.97	67.6999
130.77	105.382
199.13	67.7455
150.5	81.1826
142.43	176.549
74.31	72.6227
121.68	158.218
61.54	111.084
59.31	36.9272
120.58	129.256
32.78	189.779
137.62	180.567
61.69	108.785
87.13	41.0579
125.91	164.854
101.58	95.6731
126.64	102.734
132.41	63.5941
46.41	65.029
87.71	121.857
63.75	98.9495
91.65	114.668
76.5	236.964
89.71	96.9505
99.31	107.341
217.82	138.626
37.75	165.277
58.6	189.745
82.3	165.683
59.08	110.68
57.23	116.866
85.96	338.286
68.61	175.131
83.98	105.338
93.29	115.543
118.51	115.397
53	262.634
174.95	237.389
180.49	225.111
47.72	43.8697
86.16	58.9408
123.62	56.1746
120.71	200.997
150.23	115.31
103.72	170.39
87.91	185.422
56.76	89.4149
131.68	119.615
85.72	363.269
55.67	96.9505
70.41	158.11
144.99	167.663
64.46	145.14
51.01	100.386
136.49	158.073
138.17	115.294
107.5	209.806
69.19	50.2047
84.73	105.403
102.42	58.3934
40.87	73.7175
71.12	92.2744
90.8	101.027
98.34	79.8347
151.02	132.625
73.01	135.304
59.42	106.079
107.79	56.0461
83.21	139.392
162.18	119.259
93.62	197.7
81.95	126.048
137.15	199.69
68.53	146.834
141.88	111.246
95.98	124.405
126.83	73.9726
82.12	89.4813
44.43	131.346
112.09	58.7833
111.98	147.128
132.07	276.021
110.12	195.618
157.65	190.297
132.55	139.083
121.79	55.2602
103.58	96.0485
257.37	79.42
100.11	134.786
104.4	188.794
89.43	92.2309
136.96	86.6777
107.01	256.977
75.71	97.8546
196.13	159.358
90.58	182.604
49.87	144.059
67.38	258.101
85.7	77.1307
47.99	65.0871
73.5	105.724
74.34	60.6827
77.57	79.7746
36.95	89.5393
46.81	93.9292
87.5	121.761
116.88	154.668
98.7	65.4811
154.45	72.7595
151.84	100.049
103.55	150.473
57.21	95.7436
173.59	131.634
78.82	73.3567
76.12	66.6776
129.2	62.4162
95.61	51.3845
	87.0924
	75.4469
	83.2044
	78.5698
	113.272
	215.326
	78.2837
	165.16
	54.2503
	31.7286
	37.6488
	64.7843
	71.2167
	82.4268
	41.9703
	115.908
	65.1348
	180.767
	179.228
	57.9787
	73.8876
	114.352
	30.7934
	62.4577
	85.5372
	73.8855
	43.0651
	123.91
	39.596
	49.8169
	40.809
	102.85
	147.035
Supplementary Fig 1F
HW/BW (mg/g)
PKBαf/f; PKBβ-/-					PKBαf/f; MCM; PKBβ-/-
5.44768	4.82533	5.78199	5.35078	5.87192	4.61844	5.10847	6.5406	5.50692
Supplementary Fig 1G
LVID; s (mm)
	PKBαf/f; PKBβ-/-														PKBαf/f; MCM; PKBβ-/-
0 W	2.83	2.9	3.26	2.8	2.71	2.97	2.86	2.72	2.73	2.85	2.77	2.8	2.78	2.69	2.83	2.7	2.6	2.82	2.85	2.82	2.85	2.71	2.75	2.73	2.84	2.83
2 W	2.76	2.75	3.13	3.24	3.14	2.88	2.99	3.32	3.16	2.75	2.87	3.03			3.89	3.55	3.92	3.26	4.11	3.84	3.45	4.13	3.89
4 W	2.73	2.63	3.26	3.16	2.83	3.14	2.96	3.19	3.03	2.79	2.82	3.06			4.02	3.39	4.54	3.96	3.5	4	4.27	4.36
6 W	2.67	2.83	3.15	2.95	2.94	2.76	3.09	3.12	2.83	2.93	2.89	3.2			4.22	3.92	4.82	4.48	3.6	4.25	4.49
Supplementary Fig 1H
LVID; d (mm)
	PKBαf/f; PKBβ-/-														PKBαf/f; MCM; PKBβ-/-
0 W	3.89	4.04	4.44	3.96	3.87	4.02	3.93	3.79	3.78	4.01	3.96	3.97	3.84	3.71	3.96	3.77	3.74	3.96	3.93	3.97	3.99	3.8	3.86	3.89	3.95	3.94
2 W	3.84	3.86	4.25	4.24	4.17	3.94	4.1	4.44	4.19	3.86	3.99	4.08			4.72	4.45	4.77	4.02	4.66	4.48	4.37	4.62	4.59
4 W	3.8	3.76	4.42	4.25	3.94	4.22	4.15	4.31	4.2	3.96	4.05	4.18			4.74	4.37	5.11	4.66	4.27	4.72	4.74	4.99
6 W	3.74	3.93	4.26	4.02	4.12	3.94	4.18	4.25	3.97	4.02	4.16	4.22			4.86	4.68	5.23	5.06	4.32	4.7	4.96
Supplementary Fig 1I
LVAW; s (mm)
	PKBαf/f; PKBβ-/-														PKBαf/f; MCM; PKBβ-/-
0 W	0.65	0.67	0.66	0.64	0.65	0.68	0.67	0.67	0.64	0.67	0.68	0.66	0.64	0.64	0.64	0.65	0.65	0.66	0.64	0.65	0.67	0.66	0.65	0.66	0.66	0.66
2 W	0.63	0.66	0.65	0.65	0.64	0.66	0.67	0.66	0.66	0.64	0.65	0.66			0.63	0.62	0.61	0.58	0.55	0.57	0.61	0.58	0.59
4 W	0.66	0.67	0.67	0.66	0.66	0.66	0.66	0.67	0.66	0.66	0.63	0.67			0.61	0.59	0.62	0.61	0.59	0.6	0.58	0.59
6 W	0.65	0.64	0.67	0.66	0.65	0.67	0.65	0.66	0.67	0.67	0.66	0.66			0.56	0.61	0.5	0.57	0.57	0.54	0.55
Supplementary Fig 1J
LVAW; d (mm)
	PKBαf/f; PKBβ-/-														PKBαf/f; MCM; PKBβ-/-
0 W	0.44	0.42	0.43	0.43	0.43	0.42	0.45	0.44	0.44	0.45	0.46	0.43	0.43	0.44	0.45	0.44	0.44	0.43	0.43	0.43	0.45	0.45	0.45	0.45	0.43	0.43
2 W	0.44	0.45	0.45	0.44	0.45	0.44	0.44	0.43	0.45	0.44	0.43	0.44			0.41	0.43	0.39	0.4	0.39	0.39	0.39	0.37	0.4
4 W	0.44	0.44	0.45	0.44	0.45	0.44	0.44	0.45	0.45	0.45	0.44	0.45			0.41	0.43	0.43	0.37	0.41	0.41	0.4	0.41
6 W	0.44	0.44	0.44	0.43	0.43	0.45	0.45	0.45	0.44	0.44	0.45	0.44			0.38	0.4	0.35	0.37	0.4	0.41	0.41
Supplementary Fig 1K
LVPW;s (mm)
	PKBαf/f; PKBβ-/-														PKBαf/f; MCM; PKBβ-/-
0 W	1.09	1.13	1.18	1.19	1.06	1.12	1.09	1.08	1.07	1.07	1.07	1.12	1.07	0.99	1.15	1.1	1.04	1.16	1.07	1.06	1.08	1.16	1.01	1.11	1.04	1.07
2 W	1.23	1.15	1.05	1.15	1.14	1.09	1.19	1.17	1.09	1.06	1.04	1.15			0.8	0.83	0.77	0.9	0.9	0.83	1.04	0.81	0.88
4 W	1.08	1.14	1.24	1.24	1.1	1.09	1.15	1.05	1.14	1.12	1.03	1.05			0.82	0.83	0.8	0.79	0.76	0.86	0.83	0.84
6 W	0.94	1.08	1.1	1.09	1.09	1.18	1.09	1.12	1.11	1.06	1.11	1.1			0.67	0.79	0.77	0.78	0.83	0.81	0.78
Supplementary Fig 1L
LVPW; d (mm)
	PKBαf/f; PKBβ-/-														PKBαf/f; MCM; PKBβ-/-
0 W	0.76	0.77	0.83	0.82	0.71	0.79	0.78	0.73	0.72	0.74	0.76	0.76	0.74	0.7	0.73	0.73	0.72	0.79	0.71	0.76	0.77	0.76	0.72	0.73	0.75	0.72
2 W	0.82	0.79	0.71	0.78	0.83	0.77	0.81	0.79	0.8	0.77	0.76	0.81			0.67	0.63	0.58	0.71	0.64	0.58	0.73	0.67	0.65
4 W	0.69	0.71	0.8	0.82	0.71	0.72	0.73	0.77	0.78	0.72	0.72	0.72			0.61	0.62	0.55	0.61	0.58	0.67	0.67	0.66
6 W	0.65	0.72	0.74	0.77	0.74	0.79	0.71	0.77	0.77	0.7	0.76	0.75			0.56	0.56	0.6	0.6	0.59	0.58	0.56

[truncated: 11 more sheets: Supplementary Figure 2, Supplementary Figure 3, Supplementary Figure 4, Supplementary Figure 5, Supplementary Figure 6, Supplementary Figure 7, Supplementary Figure 8, Supplementary Figure 9, Supplementary Figure 10, Supplementary Figure 11, Supplementary Figure 12]
